# Supplementary material for: Understanding fatality patterns and sex ratios of Brazilian free-tailed bats (Tadarida brasiliensis) at wind energy facilities in western California and Texas
Source: PeerJ. 2023 Dec 7;11:e16580. doi: 10.7717/peerj.16580 (PMC10710772; doi:10.7717/peerj.16580)
Supplement: Supplemental Information 1 — Anonymized bat ID numbers, DNA Species ID, collection location (Country, State, County, and Wind Farm Name), Date Found, Estimated Time of Death, and Sex (Male: M, Female: F, and Unknown: X). The data was used to analyze the sex ratios of fatalities at wind energy facilities and compare variables. [file peerj-11-16580-s001.xlsx]

## Sheet: PEERJ DATA (ANON)
PEERJ ID	DNA SPECIES	COUNTRY	STATE	COUNTY	DATE_FOUND	ESTIMATED_TIME_DEATH	WIND_FARM	SEX
PJ1	TABR	USA	TEXAS	STARR	2018-08-01	>2 WEEKS	LOS VIENTOS	F
PJ2	TABR	USA	TEXAS	STARR	2018-08-01	>2 WEEKS	LOS VIENTOS	M
PJ3	TABR	USA	TEXAS	STARR	2018-08-02	2-3 DAYS	LOS VIENTOS	F
PJ4	TABR	USA	TEXAS	STARR	2018-08-02	2-3 DAYS	LOS VIENTOS	M
PJ5	TABR	USA	TEXAS	STARR	2018-08-03	LAST NIGHT	LOS VIENTOS	M
PJ6	TABR	USA	TEXAS	STARR	2018-08-03	LAST NIGHT	LOS VIENTOS	F
PJ7	TABR	USA	TEXAS	STARR	2018-08-03	LAST NIGHT	LOS VIENTOS	M
PJ8	TABR	USA	TEXAS	STARR	2018-08-03	2-3 DAYS	LOS VIENTOS	F
PJ9	TABR	USA	TEXAS	STARR	2018-08-03	2-3 DAYS	LOS VIENTOS	F
PJ10	TABR	USA	TEXAS	STARR	2018-08-03	2-3 DAYS	LOS VIENTOS	M
PJ11	TABR	USA	TEXAS	STARR	2018-08-03	2-3 DAYS	LOS VIENTOS	M
PJ12	TABR	USA	TEXAS	STARR	2018-08-03	LAST NIGHT	LOS VIENTOS	F
PJ13	TABR	USA	TEXAS	STARR	2018-08-04	2-3 DAYS	LOS VIENTOS	M
PJ14	TABR	USA	TEXAS	STARR	2018-08-04	LAST NIGHT	LOS VIENTOS	F
PJ15	TABR	USA	TEXAS	STARR	2018-08-04	LAST NIGHT	LOS VIENTOS	F
PJ16	TABR	USA	TEXAS	STARR	2018-08-04	LAST NIGHT	LOS VIENTOS	F
PJ17	TABR	USA	TEXAS	STARR	2018-08-05	2-3 DAYS	LOS VIENTOS	F
PJ18	TABR	USA	TEXAS	STARR	2018-08-06	LAST NIGHT	LOS VIENTOS	M
PJ19	TABR	USA	TEXAS	STARR	2018-08-06	LAST NIGHT	LOS VIENTOS	M
PJ20	TABR	USA	TEXAS	STARR	2018-08-06	LAST NIGHT	LOS VIENTOS	M
PJ21	TABR	USA	TEXAS	STARR	2018-08-06	LAST NIGHT	LOS VIENTOS	F
PJ22	TABR	USA	TEXAS	STARR	2018-08-06	LAST NIGHT	LOS VIENTOS	F
PJ23	TABR	USA	TEXAS	STARR	2018-08-06	LAST NIGHT	LOS VIENTOS	F
PJ24	TABR	USA	TEXAS	STARR	2018-08-06	LAST NIGHT	LOS VIENTOS	M
PJ25	TABR	USA	TEXAS	STARR	2018-08-06	LAST NIGHT	LOS VIENTOS	F
PJ26	TABR	USA	TEXAS	STARR	2018-08-06	LAST NIGHT	LOS VIENTOS	M
PJ27	TABR	USA	TEXAS	STARR	2018-08-06	LAST NIGHT	LOS VIENTOS	F
PJ28	TABR	USA	TEXAS	STARR	2018-08-06	LAST NIGHT	LOS VIENTOS	M
PJ29	TABR	USA	TEXAS	STARR	2018-08-06	LAST NIGHT	LOS VIENTOS	M
PJ30	TABR	USA	TEXAS	STARR	2018-08-06	LAST NIGHT	LOS VIENTOS	M
PJ31	TABR	USA	TEXAS	STARR	2018-08-06	LAST NIGHT	LOS VIENTOS	M
PJ32	TABR	USA	TEXAS	STARR	2018-08-07	LAST NIGHT	LOS VIENTOS	M
PJ33	TABR	USA	TEXAS	STARR	2018-08-07	LAST NIGHT	LOS VIENTOS	M
PJ34	TABR	USA	TEXAS	STARR	2018-08-07	2-3 DAYS	LOS VIENTOS	M
PJ35	TABR	USA	TEXAS	STARR	2018-08-07	LAST NIGHT	LOS VIENTOS	M
PJ36	TABR	USA	TEXAS	STARR	2018-08-08	4-7 DAYS	LOS VIENTOS	M
PJ37	TABR	USA	TEXAS	STARR	2018-08-08	2-3 DAYS	LOS VIENTOS	M
PJ38	TABR	USA	TEXAS	STARR	2018-08-10	2-3 DAYS	LOS VIENTOS	F
PJ39	TABR	USA	TEXAS	STARR	2018-08-10	2-3 DAYS	LOS VIENTOS	F
PJ40	TABR	USA	TEXAS	STARR	2018-08-10	LAST NIGHT	LOS VIENTOS	F
PJ41	TABR	USA	TEXAS	STARR	2018-08-11	4-7 DAYS	LOS VIENTOS	M
PJ42	TABR	USA	TEXAS	STARR	2018-08-11	LAST NIGHT	LOS VIENTOS	M
PJ43	TABR	USA	TEXAS	STARR	2018-08-18	LAST NIGHT	LOS VIENTOS	F
PJ44	TABR	USA	TEXAS	STARR	2018-08-26	LAST NIGHT	LOS VIENTOS	M
PJ45	TABR	USA	TEXAS	STARR	2018-08-27	LAST NIGHT	LOS VIENTOS	F
PJ46	TABR	USA	TEXAS	STARR	2018-08-27	7-14 DAYS	LOS VIENTOS	F
PJ47	TABR	USA	TEXAS	STARR	2018-08-27	LAST NIGHT	LOS VIENTOS	M
PJ48	TABR	USA	TEXAS	STARR	2018-08-27	LAST NIGHT	LOS VIENTOS	M
PJ49	TABR	USA	TEXAS	STARR	2018-08-29	LAST NIGHT	LOS VIENTOS	F
PJ50	TABR	USA	TEXAS	STARR	2018-08-30	LAST NIGHT	LOS VIENTOS	F
PJ51	TABR	USA	TEXAS	STARR	2018-08-30	LAST NIGHT	LOS VIENTOS	M
PJ52	TABR	USA	TEXAS	STARR	2018-08-30	LAST NIGHT	LOS VIENTOS	M
PJ53	TABR	USA	TEXAS	STARR	2018-08-30	LAST NIGHT	LOS VIENTOS	F
PJ54	TABR	USA	TEXAS	STARR	2018-08-30	LAST NIGHT	LOS VIENTOS	F
PJ55	TABR	USA	TEXAS	STARR	2018-08-30	LAST NIGHT	LOS VIENTOS	M
PJ56	TABR	USA	TEXAS	STARR	2018-08-30	LAST NIGHT	LOS VIENTOS	M
PJ57	TABR	USA	TEXAS	STARR	2018-08-30	LAST NIGHT	LOS VIENTOS	F
PJ58	TABR	USA	TEXAS	STARR	2018-08-30	LAST NIGHT	LOS VIENTOS	F
PJ59	TABR	USA	TEXAS	STARR	2018-08-30	LAST NIGHT	LOS VIENTOS	M
PJ60	TABR	USA	TEXAS	STARR	2018-08-30	LAST NIGHT	LOS VIENTOS	F
PJ61	TABR	USA	TEXAS	STARR	2018-08-30	LAST NIGHT	LOS VIENTOS	M
PJ62	TABR	USA	TEXAS	STARR	2018-08-30	LAST NIGHT	LOS VIENTOS	F
PJ63	TABR	USA	TEXAS	STARR	2018-08-31	LAST NIGHT	LOS VIENTOS	M
PJ64	TABR	USA	TEXAS	STARR	2018-08-31	LAST NIGHT	LOS VIENTOS	M
PJ65	TABR	USA	TEXAS	STARR	2018-08-31	LAST NIGHT	LOS VIENTOS	X
PJ66	TABR	USA	TEXAS	STARR	2018-08-31	LAST NIGHT	LOS VIENTOS	F
PJ67	TABR	USA	TEXAS	STARR	2018-08-31	LAST NIGHT	LOS VIENTOS	M
PJ68	TABR	USA	TEXAS	STARR	2018-08-31	LAST NIGHT	LOS VIENTOS	F
PJ69	TABR	USA	TEXAS	STARR	2018-08-31	LAST NIGHT	LOS VIENTOS	M
PJ70	TABR	USA	TEXAS	STARR	2018-08-31	LAST NIGHT	LOS VIENTOS	M
PJ71	TABR	USA	TEXAS	STARR	2018-08-31	LAST NIGHT	LOS VIENTOS	F
PJ72	TABR	USA	TEXAS	STARR	2018-08-31	LAST NIGHT	LOS VIENTOS	M
PJ73	TABR	USA	TEXAS	STARR	2018-08-31	LAST NIGHT	LOS VIENTOS	F
PJ74	TABR	USA	TEXAS	STARR	2018-08-31	LAST NIGHT	LOS VIENTOS	M
PJ75	TABR	USA	TEXAS	STARR	2018-09-01	LAST NIGHT	LOS VIENTOS	M
PJ76	TABR	USA	TEXAS	STARR	2018-09-01	LAST NIGHT	LOS VIENTOS	F
PJ77	TABR	USA	TEXAS	STARR	2018-09-01	LAST NIGHT	LOS VIENTOS	F
PJ78	TABR	USA	TEXAS	STARR	2018-09-03	LAST NIGHT	LOS VIENTOS	M
PJ79	TABR	USA	TEXAS	STARR	2018-09-03	LAST NIGHT	LOS VIENTOS	M
PJ80	TABR	USA	TEXAS	STARR	2017-09-05	UNKN	LOS VIENTOS	F
PJ81	TABR	USA	TEXAS	STARR	2018-09-16	LAST NIGHT	LOS VIENTOS	F
PJ82	TABR	USA	TEXAS	STARR	2018-09-20	LAST NIGHT	LOS VIENTOS	M
PJ83	TABR	USA	TEXAS	STARR	2018-09-21	LAST NIGHT	LOS VIENTOS	F
PJ84	TABR	USA	TEXAS	STARR	2018-09-21	LAST NIGHT	LOS VIENTOS	F
PJ85	TABR	USA	TEXAS	STARR	2018-09-21	LAST NIGHT	LOS VIENTOS	F
PJ86	TABR	USA	TEXAS	STARR	2018-09-21	2-3 DAYS	LOS VIENTOS	M
PJ87	TABR	USA	TEXAS	STARR	2018-09-22	LAST NIGHT	LOS VIENTOS	M
PJ88	TABR	USA	TEXAS	STARR	2018-09-22	LAST NIGHT	LOS VIENTOS	F
PJ89	TABR	USA	TEXAS	STARR	2018-09-23	LAST NIGHT	LOS VIENTOS	F
PJ90	TABR	USA	TEXAS	STARR	2018-09-23	LAST NIGHT	LOS VIENTOS	F
PJ91	TABR	USA	TEXAS	STARR	2018-09-23	LAST NIGHT	LOS VIENTOS	M
PJ92	TABR	USA	TEXAS	STARR	2018-09-23	LAST NIGHT	LOS VIENTOS	M
PJ93	TABR	USA	TEXAS	STARR	2018-09-23	LAST NIGHT	LOS VIENTOS	F
PJ94	TABR	USA	TEXAS	STARR	2018-09-23	LAST NIGHT	LOS VIENTOS	M
PJ95	TABR	USA	TEXAS	STARR	2018-09-23	2-3 DAYS	LOS VIENTOS	F
PJ96	TABR	USA	TEXAS	STARR	2018-09-23	LAST NIGHT	LOS VIENTOS	F
PJ97	TABR	USA	TEXAS	STARR	2018-09-23	LAST NIGHT	LOS VIENTOS	M
PJ98	TABR	USA	TEXAS	STARR	2018-09-23	LAST NIGHT	LOS VIENTOS	M
PJ99	TABR	USA	TEXAS	STARR	2018-09-23	LAST NIGHT	LOS VIENTOS	F
PJ100	TABR	USA	TEXAS	STARR	2018-09-23	LAST NIGHT	LOS VIENTOS	M
PJ101	TABR	USA	TEXAS	STARR	2018-09-23	LAST NIGHT	LOS VIENTOS	F
PJ102	TABR	USA	TEXAS	STARR	2018-09-23	LAST NIGHT	LOS VIENTOS	F
PJ103	TABR	USA	TEXAS	STARR	2018-09-23	2-3 DAYS	LOS VIENTOS	M
PJ104	TABR	USA	TEXAS	STARR	2018-09-23	LAST NIGHT	LOS VIENTOS	F
PJ105	TABR	USA	TEXAS	STARR	2018-09-23	LAST NIGHT	LOS VIENTOS	F
PJ106	TABR	USA	TEXAS	STARR	2018-09-23	LAST NIGHT	LOS VIENTOS	F
PJ107	TABR	USA	TEXAS	STARR	2018-09-24	2-3 DAYS	LOS VIENTOS	F
PJ108	TABR	USA	TEXAS	STARR	2018-09-24	LAST NIGHT	LOS VIENTOS	M
PJ109	TABR	USA	TEXAS	STARR	2018-09-24	2-3 DAYS	LOS VIENTOS	M
PJ110	TABR	USA	TEXAS	STARR	2018-09-25	LAST NIGHT	LOS VIENTOS	F
PJ111	TABR	USA	TEXAS	STARR	2018-09-25	LAST NIGHT	LOS VIENTOS	M
PJ112	TABR	USA	TEXAS	STARR	2018-09-26	2-3 DAYS	LOS VIENTOS	M
PJ113	TABR	USA	TEXAS	STARR	2018-09-27	LAST NIGHT	LOS VIENTOS	F
PJ114	TABR	USA	TEXAS	STARR	2018-09-27	LAST NIGHT	LOS VIENTOS	F
PJ115	TABR	USA	TEXAS	STARR	2018-09-27	LAST NIGHT	LOS VIENTOS	M
PJ116	TABR	USA	TEXAS	STARR	2018-09-28	LAST NIGHT	LOS VIENTOS	M
PJ117	TABR	USA	TEXAS	STARR	2018-09-28	LAST NIGHT	LOS VIENTOS	F
PJ118	TABR	USA	TEXAS	STARR	2018-09-29	LAST NIGHT	LOS VIENTOS	M
PJ119	TABR	USA	TEXAS	STARR	2018-09-29	LAST NIGHT	LOS VIENTOS	F
PJ120	TABR	USA	TEXAS	STARR	2018-09-29	2-3 DAYS	LOS VIENTOS	F
PJ121	TABR	USA	TEXAS	STARR	2018-09-29	LAST NIGHT	LOS VIENTOS	M
PJ122	TABR	USA	TEXAS	STARR	2018-09-29	LAST NIGHT	LOS VIENTOS	M
PJ123	TABR	USA	TEXAS	STARR	2018-09-29	LAST NIGHT	LOS VIENTOS	F
PJ124	TABR	USA	TEXAS	STARR	2018-09-29	LAST NIGHT	LOS VIENTOS	M
PJ125	TABR	USA	TEXAS	STARR	2018-09-29	LAST NIGHT	LOS VIENTOS	M
PJ126	TABR	USA	TEXAS	STARR	2018-09-30	LAST NIGHT	LOS VIENTOS	M
PJ127	TABR	USA	TEXAS	STARR	2018-09-30	LAST NIGHT	LOS VIENTOS	M
PJ128	TABR	USA	TEXAS	STARR	2018-10-02	2-3 DAYS	LOS VIENTOS	M
PJ129	TABR	USA	TEXAS	STARR	2018-10-10	LAST NIGHT	LOS VIENTOS	M
PJ130	TABR	USA	TEXAS	STARR	2018-10-10	LAST NIGHT	LOS VIENTOS	M
PJ131	TABR	USA	TEXAS	STARR	2018-10-10	LAST NIGHT	LOS VIENTOS	M
PJ132	TABR	USA	TEXAS	STARR	2018-10-10	LAST NIGHT	LOS VIENTOS	F
PJ133	TABR	USA	TEXAS	STARR	2018-10-10	LAST NIGHT	LOS VIENTOS	M
PJ134	TABR	USA	TEXAS	STARR	2018-10-11	LAST NIGHT	LOS VIENTOS	F
PJ135	TABR	USA	TEXAS	STARR	2018-10-12	LAST NIGHT	LOS VIENTOS	F
PJ136	TABR	USA	TEXAS	STARR	2018-10-12	LAST NIGHT	LOS VIENTOS	F
PJ137	TABR	USA	TEXAS	STARR	2018-10-12	2-3 DAYS	LOS VIENTOS	M
PJ138	TABR	USA	TEXAS	STARR	2018-10-12	LAST NIGHT	LOS VIENTOS	M
PJ139	TABR	USA	TEXAS	STARR	2018-10-14	LAST NIGHT	LOS VIENTOS	F
PJ140	TABR	USA	TEXAS	STARR	2018-10-14	LAST NIGHT	LOS VIENTOS	F
PJ141	TABR	USA	TEXAS	STARR	2018-10-14	LAST NIGHT	LOS VIENTOS	F
PJ142	TABR	USA	TEXAS	STARR	2018-10-14	LAST NIGHT	LOS VIENTOS	F
PJ143	TABR	USA	TEXAS	STARR	2018-10-14	LAST NIGHT	LOS VIENTOS	F
PJ144	TABR	USA	TEXAS	STARR	2018-10-15	LAST NIGHT	LOS VIENTOS	M
PJ145	TABR	USA	TEXAS	STARR	2018-10-15	LAST NIGHT	LOS VIENTOS	M
PJ146	TABR	USA	TEXAS	STARR	2018-10-16	4-7 DAYS	LOS VIENTOS	M
PJ147	TABR	USA	TEXAS	STARR	2018-10-26	LAST NIGHT	LOS VIENTOS	F
PJ148	TABR	USA	TEXAS	STARR	2018-10-26	LAST NIGHT	LOS VIENTOS	F
PJ149	TABR	USA	TEXAS	STARR	2018-10-26	LAST NIGHT	LOS VIENTOS	F
PJ150	TABR	USA	TEXAS	STARR	2018-10-27	LAST NIGHT	LOS VIENTOS	M
PJ151	TABR	USA	TEXAS	STARR	2018-10-27	LAST NIGHT	LOS VIENTOS	F
PJ152	TABR	USA	TEXAS	STARR	2018-10-27	LAST NIGHT	LOS VIENTOS	F
PJ153	TABR	USA	TEXAS	STARR	2018-10-28	LAST NIGHT	LOS VIENTOS	F
PJ154	TABR	USA	TEXAS	STARR	2017-08-26	LAST NIGHT	LOS VIENTOS	M
PJ155	TABR	USA	TEXAS	STARR	2017-08-26	LAST NIGHT	LOS VIENTOS	F
PJ156	TABR	USA	TEXAS	STARR	2017-08-27	LAST NIGHT	LOS VIENTOS	F
PJ157	TABR	USA	TEXAS	STARR	2017-08-27	LAST NIGHT	LOS VIENTOS	F
PJ158	TABR	USA	TEXAS	STARR	2017-08-27	LAST NIGHT	LOS VIENTOS	F
PJ159	TABR	USA	TEXAS	STARR	2017-08-27	LAST NIGHT	LOS VIENTOS	F
PJ160	TABR	USA	TEXAS	STARR	2017-08-27	LAST NIGHT	LOS VIENTOS	M
PJ161	TABR	USA	TEXAS	STARR	2017-08-28	LAST NIGHT	LOS VIENTOS	F
PJ162	TABR	USA	TEXAS	STARR	2017-08-30	2-3 DAYS	LOS VIENTOS	F
PJ163	TABR	USA	TEXAS	STARR	2017-08-30	LAST NIGHT	LOS VIENTOS	M
PJ164	TABR	USA	TEXAS	STARR	2017-08-30	2-3 DAYS	LOS VIENTOS	F
PJ165	TABR	USA	TEXAS	STARR	2017-08-31	LAST NIGHT	LOS VIENTOS	F
PJ166	TABR	USA	TEXAS	STARR	2017-09-01	LAST NIGHT	LOS VIENTOS	M
PJ167	TABR	USA	TEXAS	STARR	2017-09-02	LAST NIGHT	LOS VIENTOS	M
PJ168	TABR	USA	TEXAS	STARR	2017-09-02	LAST NIGHT	LOS VIENTOS	M
PJ169	TABR	USA	TEXAS	STARR	2017-09-02	LAST NIGHT	LOS VIENTOS	F
PJ170	TABR	USA	TEXAS	STARR	2017-09-02	LAST NIGHT	LOS VIENTOS	F
PJ171	TABR	USA	TEXAS	STARR	2017-09-02	LAST NIGHT	LOS VIENTOS	F
PJ172	TABR	USA	TEXAS	STARR	2017-09-02	LAST NIGHT	LOS VIENTOS	F
PJ173	TABR	USA	TEXAS	STARR	2017-09-02	LAST NIGHT	LOS VIENTOS	M
PJ174	TABR	USA	TEXAS	STARR	2017-09-02	LAST NIGHT	LOS VIENTOS	M
PJ175	TABR	USA	TEXAS	STARR	2017-09-02	LAST NIGHT	LOS VIENTOS	F
PJ176	TABR	USA	TEXAS	STARR	2017-09-02	LAST NIGHT	LOS VIENTOS	F
PJ177	TABR	USA	TEXAS	STARR	2017-09-02	LAST NIGHT	LOS VIENTOS	M
PJ178	TABR	USA	TEXAS	STARR	2017-09-02	LAST NIGHT	LOS VIENTOS	F
PJ179	TABR	USA	TEXAS	STARR	2017-09-02	LAST NIGHT	LOS VIENTOS	M
PJ180	TABR	USA	TEXAS	STARR	2017-09-02	2-3 DAYS	LOS VIENTOS	F
PJ181	TABR	USA	TEXAS	STARR	2017-09-02	LAST NIGHT	LOS VIENTOS	F
PJ182	TABR	USA	TEXAS	STARR	2017-09-02	LAST NIGHT	LOS VIENTOS	M
PJ183	TABR	USA	TEXAS	STARR	2017-09-02	LAST NIGHT	LOS VIENTOS	F
PJ184	TABR	USA	TEXAS	STARR	2017-09-02	LAST NIGHT	LOS VIENTOS	F
PJ185	TABR	USA	TEXAS	STARR	2017-09-02	LAST NIGHT	LOS VIENTOS	F
PJ186	TABR	USA	TEXAS	STARR	2017-09-03	LAST NIGHT	LOS VIENTOS	F
PJ187	TABR	USA	TEXAS	STARR	2017-09-03	LAST NIGHT	LOS VIENTOS	F
PJ188	TABR	USA	TEXAS	STARR	2017-09-04	LAST NIGHT	LOS VIENTOS	F
PJ189	TABR	USA	TEXAS	STARR	2017-09-04	LAST NIGHT	LOS VIENTOS	M
PJ190	TABR	USA	TEXAS	STARR	2017-09-04	LAST NIGHT	LOS VIENTOS	F
PJ191	TABR	USA	TEXAS	STARR	2017-09-04	LAST NIGHT	LOS VIENTOS	M
PJ192	TABR	USA	TEXAS	STARR	2017-09-04	LAST NIGHT	LOS VIENTOS	F
PJ193	TABR	USA	TEXAS	STARR	2017-09-04	LAST NIGHT	LOS VIENTOS	F
PJ194	TABR	USA	TEXAS	STARR	2017-09-04	LAST NIGHT	LOS VIENTOS	F
PJ195	TABR	USA	TEXAS	STARR	2017-09-04	LAST NIGHT	LOS VIENTOS	M
PJ196	TABR	USA	TEXAS	STARR	2017-09-04	LAST NIGHT	LOS VIENTOS	M
PJ197	TABR	USA	TEXAS	STARR	2017-09-04	LAST NIGHT	LOS VIENTOS	F
PJ198	TABR	USA	TEXAS	STARR	2017-09-05	LAST NIGHT	LOS VIENTOS	F
PJ199	TABR	USA	TEXAS	STARR	2017-09-05	LAST NIGHT	LOS VIENTOS	F
PJ200	TABR	USA	TEXAS	STARR	2017-09-05	LAST NIGHT	LOS VIENTOS	F
PJ201	TABR	USA	TEXAS	STARR	2017-09-05	LAST NIGHT	LOS VIENTOS	F
PJ202	TABR	USA	TEXAS	STARR	2017-09-05	LAST NIGHT	LOS VIENTOS	F
PJ203	TABR	USA	TEXAS	STARR	2017-09-05	LAST NIGHT	LOS VIENTOS	M
PJ204	TABR	USA	TEXAS	STARR	2017-09-05	LAST NIGHT	LOS VIENTOS	F
PJ205	TABR	USA	TEXAS	STARR	2017-09-05	LAST NIGHT	LOS VIENTOS	F
PJ206	TABR	USA	TEXAS	STARR	2017-09-05	LAST NIGHT	LOS VIENTOS	M
PJ207	TABR	USA	TEXAS	STARR	2017-09-05	LAST NIGHT	LOS VIENTOS	M
PJ208	TABR	USA	TEXAS	STARR	2017-09-05	LAST NIGHT	LOS VIENTOS	F
PJ209	TABR	USA	TEXAS	STARR	2017-09-05	LAST NIGHT	LOS VIENTOS	F
PJ210	TABR	USA	TEXAS	STARR	2017-09-05	LAST NIGHT	LOS VIENTOS	F
PJ211	TABR	USA	TEXAS	STARR	2017-09-05	LAST NIGHT	LOS VIENTOS	F
PJ212	TABR	USA	TEXAS	STARR	2017-09-05	2-3 DAYS	LOS VIENTOS	F
PJ213	TABR	USA	TEXAS	STARR	2017-09-05	LAST NIGHT	LOS VIENTOS	M
PJ214	TABR	USA	TEXAS	STARR	2017-09-05	2-3 DAYS	LOS VIENTOS	M
PJ215	TABR	USA	TEXAS	STARR	2017-09-05	LAST NIGHT	LOS VIENTOS	F
PJ216	TABR	USA	TEXAS	STARR	2017-09-05	LAST NIGHT	LOS VIENTOS	F
PJ217	TABR	USA	TEXAS	STARR	2017-09-05	LAST NIGHT	LOS VIENTOS	M
PJ218	TABR	USA	TEXAS	STARR	2017-09-05	LAST NIGHT	LOS VIENTOS	M
PJ219	TABR	USA	TEXAS	STARR	2017-09-05	LAST NIGHT	LOS VIENTOS	F
PJ220	TABR	USA	TEXAS	STARR	2017-09-05	LAST NIGHT	LOS VIENTOS	F
PJ221	TABR	USA	TEXAS	STARR	2017-09-05	LAST NIGHT	LOS VIENTOS	M
PJ222	TABR	USA	TEXAS	STARR	2017-09-06	LAST NIGHT	LOS VIENTOS	M
PJ223	TABR	USA	TEXAS	STARR	2017-09-06	LAST NIGHT	LOS VIENTOS	F
PJ224	TABR	USA	TEXAS	STARR	2017-09-06	LAST NIGHT	LOS VIENTOS	F
PJ225	TABR	USA	TEXAS	STARR	2017-09-06	LAST NIGHT	LOS VIENTOS	F
PJ226	TABR	USA	TEXAS	STARR	2017-09-06	LAST NIGHT	LOS VIENTOS	F
PJ227	TABR	USA	TEXAS	STARR	2017-09-06	LAST NIGHT	LOS VIENTOS	F
PJ228	TABR	USA	TEXAS	STARR	2017-09-06	LAST NIGHT	LOS VIENTOS	F
PJ229	TABR	USA	TEXAS	STARR	2017-09-06	LAST NIGHT	LOS VIENTOS	M
PJ230	TABR	USA	TEXAS	STARR	2017-09-06	LAST NIGHT	LOS VIENTOS	F
PJ231	TABR	USA	TEXAS	STARR	2017-09-06	LAST NIGHT	LOS VIENTOS	M
PJ232	TABR	USA	TEXAS	STARR	2017-09-06	LAST NIGHT	LOS VIENTOS	F
PJ233	TABR	USA	TEXAS	STARR	2017-09-12	LAST NIGHT	LOS VIENTOS	F
PJ234	TABR	USA	TEXAS	STARR	2017-09-17	LAST NIGHT	LOS VIENTOS	F
PJ235	TABR	USA	TEXAS	STARR	2017-09-20	LAST NIGHT	LOS VIENTOS	F
PJ236	TABR	USA	TEXAS	STARR	2017-09-28	LAST NIGHT	LOS VIENTOS	M
PJ237	TABR	USA	TEXAS	STARR	2017-09-28	LAST NIGHT	LOS VIENTOS	F
PJ238	TABR	USA	TEXAS	STARR	2018-08-05	LAST NIGHT	LOS VIENTOS	M
PJ239	TABR	USA	TEXAS	STARR	2018-09-03	4-7 DAYS	LOS VIENTOS	M
PJ240	TABR	USA	TEXAS	STARR	2018-10-17	LAST NIGHT	LOS VIENTOS	F
PJ241	TABR	USA	TEXAS	STARR	2018-10-17	4-7 DAYS	LOS VIENTOS	M
PJ242	TABR	USA	TEXAS	STARR	2018-10-18	4-7 DAYS	LOS VIENTOS	X
PJ243	TABR	USA	TEXAS	STARR	2018-10-18	LAST NIGHT	LOS VIENTOS	M
PJ244	TABR	USA	TEXAS	STARR	2018-10-19	LAST NIGHT	LOS VIENTOS	M
PJ245	TABR	USA	TEXAS	STARR	2018-10-20	LAST NIGHT	LOS VIENTOS	M
PJ246	TABR	USA	TEXAS	STARR	2018-10-20	LAST NIGHT	LOS VIENTOS	F
PJ247	TABR	USA	TEXAS	STARR	2018-10-20	LAST NIGHT	LOS VIENTOS	M
PJ248	TABR	USA	TEXAS	STARR	2018-10-20	LAST NIGHT	LOS VIENTOS	M
PJ249	TABR	USA	TEXAS	STARR	2018-10-20	LAST NIGHT	LOS VIENTOS	M
PJ250	TABR	USA	TEXAS	STARR	2018-10-20	LAST NIGHT	LOS VIENTOS	F
PJ251	TABR	USA	TEXAS	STARR	2018-10-20	LAST NIGHT	LOS VIENTOS	M
PJ252	TABR	USA	TEXAS	STARR	2018-10-20	LAST NIGHT	LOS VIENTOS	F
PJ253	TABR	USA	TEXAS	STARR	2018-10-20	LAST NIGHT	LOS VIENTOS	M
PJ254	TABR	USA	TEXAS	STARR	2018-10-20	LAST NIGHT	LOS VIENTOS	F
PJ255	TABR	USA	TEXAS	STARR	2018-10-20	LAST NIGHT	LOS VIENTOS	M
PJ256	TABR	USA	TEXAS	STARR	2018-10-20	LAST NIGHT	LOS VIENTOS	F
PJ257	TABR	USA	TEXAS	STARR	2018-10-20	LAST NIGHT	LOS VIENTOS	F
PJ258	TABR	USA	TEXAS	STARR	2018-10-20	LAST NIGHT	LOS VIENTOS	F
PJ259	TABR	USA	TEXAS	STARR	2018-10-20	LAST NIGHT	LOS VIENTOS	X
PJ260	TABR	USA	TEXAS	STARR	2018-10-20	LAST NIGHT	LOS VIENTOS	F
PJ261	TABR	USA	TEXAS	STARR	2018-10-20	LAST NIGHT	LOS VIENTOS	F
PJ262	TABR	USA	TEXAS	STARR	2018-10-20	LAST NIGHT	LOS VIENTOS	F
PJ263	TABR	USA	TEXAS	STARR	2018-10-20	LAST NIGHT	LOS VIENTOS	M
PJ264	TABR	USA	TEXAS	STARR	2018-10-20	LAST NIGHT	LOS VIENTOS	M
PJ265	TABR	USA	TEXAS	STARR	2018-10-20	LAST NIGHT	LOS VIENTOS	F
PJ266	TABR	USA	TEXAS	STARR	2018-10-20	2-3 DAYS	LOS VIENTOS	F
PJ267	TABR	USA	TEXAS	STARR	2018-10-20	2-3 DAYS	LOS VIENTOS	F
PJ268	TABR	USA	TEXAS	STARR	2018-10-20	LAST NIGHT	LOS VIENTOS	M
PJ269	TABR	USA	TEXAS	STARR	2018-10-20	LAST NIGHT	LOS VIENTOS	F
PJ270	TABR	USA	TEXAS	STARR	2018-10-20	LAST NIGHT	LOS VIENTOS	F
PJ271	TABR	USA	TEXAS	STARR	2018-10-20	LAST NIGHT	LOS VIENTOS	F
PJ272	TABR	USA	TEXAS	STARR	2018-10-20	LAST NIGHT	LOS VIENTOS	F
PJ273	TABR	USA	TEXAS	STARR	2018-10-20	LAST NIGHT	LOS VIENTOS	M
PJ274	TABR	USA	TEXAS	STARR	2018-10-20	LAST NIGHT	LOS VIENTOS	F
PJ275	TABR	USA	TEXAS	STARR	2018-10-20	LAST NIGHT	LOS VIENTOS	M
PJ276	TABR	USA	TEXAS	STARR	2018-10-20	LAST NIGHT	LOS VIENTOS	F
PJ277	TABR	USA	TEXAS	STARR	2018-10-20	LAST NIGHT	LOS VIENTOS	F
PJ278	TABR	USA	TEXAS	STARR	2018-10-20	LAST NIGHT	LOS VIENTOS	F
PJ279	TABR	USA	TEXAS	STARR	2018-10-20	LAST NIGHT	LOS VIENTOS	F
PJ280	TABR	USA	TEXAS	STARR	2018-10-20	LAST NIGHT	LOS VIENTOS	M
PJ281	TABR	USA	TEXAS	STARR	2018-10-21	LAST NIGHT	LOS VIENTOS	M
PJ282	TABR	USA	TEXAS	STARR	2018-10-22	LAST NIGHT	LOS VIENTOS	M
PJ283	TABR	USA	TEXAS	STARR	2018-10-22	LAST NIGHT	LOS VIENTOS	M
PJ284	TABR	USA	TEXAS	STARR	2018-10-22	LAST NIGHT	LOS VIENTOS	F
PJ285	TABR	USA	TEXAS	STARR	2018-10-22	LAST NIGHT	LOS VIENTOS	M
PJ286	TABR	USA	TEXAS	STARR	2018-10-23	LAST NIGHT	LOS VIENTOS	F
PJ287	TABR	USA	TEXAS	STARR	2018-10-23	LAST NIGHT	LOS VIENTOS	M
PJ288	TABR	USA	TEXAS	STARR	2018-10-23	2-3 DAYS	LOS VIENTOS	M
PJ289	TABR	USA	TEXAS	STARR	2018-10-23	LAST NIGHT	LOS VIENTOS	F
PJ290	TABR	USA	TEXAS	STARR	2018-10-23	LAST NIGHT	LOS VIENTOS	M
PJ291	TABR	USA	TEXAS	STARR	2018-10-23	LAST NIGHT	LOS VIENTOS	M
PJ292	TABR	USA	TEXAS	STARR	2018-10-23	2-3 DAYS	LOS VIENTOS	M
PJ293	TABR	USA	TEXAS	STARR	2018-10-23	2-3 DAYS	LOS VIENTOS	M
PJ294	TABR	USA	TEXAS	STARR	2018-10-23	LAST NIGHT	LOS VIENTOS	M
PJ295	TABR	USA	TEXAS	STARR	2018-10-23	LAST NIGHT	LOS VIENTOS	M
PJ296	TABR	USA	TEXAS	STARR	2018-10-23	LAST NIGHT	LOS VIENTOS	M
PJ297	TABR	USA	TEXAS	STARR	2018-10-23	LAST NIGHT	LOS VIENTOS	M
PJ298	TABR	USA	TEXAS	STARR	2018-10-23	LAST NIGHT	LOS VIENTOS	F
PJ299	TABR	USA	TEXAS	STARR	2018-10-23	LAST NIGHT	LOS VIENTOS	F
PJ300	TABR	USA	TEXAS	STARR	2018-10-23	LAST NIGHT	LOS VIENTOS	M
PJ301	TABR	USA	TEXAS	STARR	2018-10-23	LAST NIGHT	LOS VIENTOS	F
PJ302	TABR	USA	TEXAS	STARR	2018-10-23	LAST NIGHT	LOS VIENTOS	M
PJ303	TABR	USA	TEXAS	STARR	2018-10-24	LAST NIGHT	LOS VIENTOS	F
PJ304	TABR	USA	TEXAS	STARR	2018-10-24	2-3 DAYS	LOS VIENTOS	M
PJ305	TABR	USA	TEXAS	STARR	2018-10-25	LAST NIGHT	LOS VIENTOS	M
PJ306	TABR	USA	TEXAS	STARR	2018-10-25	2-3 DAYS	LOS VIENTOS	F
PJ307	TABR	USA	TEXAS	STARR	2018-10-25	LAST NIGHT	LOS VIENTOS	M
PJ308	TABR	USA	TEXAS	STARR	2018-10-25	LAST NIGHT	LOS VIENTOS	M
PJ309	TABR	USA	TEXAS	STARR	2018-10-25	LAST NIGHT	LOS VIENTOS	F
PJ310	TABR	USA	TEXAS	STARR	2018-10-25	LAST NIGHT	LOS VIENTOS	M
PJ311	TABR	USA	TEXAS	STARR	2018-10-26	LAST NIGHT	LOS VIENTOS	F
PJ312	TABR	USA	TEXAS	STARR	2018-10-26	LAST NIGHT	LOS VIENTOS	F
PJ313	TABR	USA	TEXAS	STARR	2018-10-26	LAST NIGHT	LOS VIENTOS	F
PJ314	TABR	USA	TEXAS	STARR	2018-10-26	LAST NIGHT	LOS VIENTOS	M
PJ315	TABR	USA	TEXAS	STARR	2018-10-26	LAST NIGHT	LOS VIENTOS	M
PJ316	TABR	USA	CALIFORNIA	ALAMEDA	2016-09-26	UNKN	GOLDEN HILLS	F
PJ317	TABR	USA	CALIFORNIA	ALAMEDA	2016-09-26	UNKN	GOLDEN HILLS	F
PJ318	TABR	USA	CALIFORNIA	ALAMEDA	2016-09-26	UNKN	GOLDEN HILLS	F
PJ319	TABR	USA	CALIFORNIA	ALAMEDA	2016-09-27	UNKN	GOLDEN HILLS	F
PJ320	TABR	USA	CALIFORNIA	ALAMEDA	2016-09-27	UNKN	GOLDEN HILLS	M
PJ321	TABR	USA	CALIFORNIA	ALAMEDA	2016-10-03	UNKN	GOLDEN HILLS	F
PJ322	TABR	USA	CALIFORNIA	ALAMEDA	2016-10-12	UNKN	GOLDEN HILLS	M
PJ323	TABR	USA	CALIFORNIA	ALAMEDA	2016-10-25	UNKN	GOLDEN HILLS	F
PJ324	TABR	USA	CALIFORNIA	ALAMEDA	2016-10-25	UNKN	GOLDEN HILLS	M
PJ325	TABR	USA	CALIFORNIA	ALAMEDA	2017-08-30	UNKN	GOLDEN HILLS	F
PJ326	TABR	USA	CALIFORNIA	ALAMEDA	2017-09-08	UNKN	GOLDEN HILLS	F
PJ327	TABR	USA	CALIFORNIA	ALAMEDA	2017-09-20	UNKN	GOLDEN HILLS	F
PJ328	TABR	USA	CALIFORNIA	ALAMEDA	2017-09-20	UNKN	GOLDEN HILLS	M
PJ329	TABR	USA	CALIFORNIA	ALAMEDA	2018-10-07	UNKN	GOLDEN HILLS	F
PJ330	TABR	USA	CALIFORNIA	ALAMEDA	2018-10-15	UNKN	GOLDEN HILLS	F
PJ331	TABR	USA	CALIFORNIA	ALAMEDA	2019-04-22	UNKN	GOLDEN HILLS	M
PJ332	TABR	USA	CALIFORNIA	ALAMEDA	2019-07-25	UNKN	GOLDEN HILLS	M
PJ333	TABR	USA	CALIFORNIA	ALAMEDA	2019-08-20	UNKN	GOLDEN HILLS	M
PJ334	TABR	USA	CALIFORNIA	ALAMEDA	2019-08-27	UNKN	GOLDEN HILLS	F
PJ335	TABR	USA	CALIFORNIA	ALAMEDA	2019-09-03	UNKN	GOLDEN HILLS	M
PJ336	TABR	USA	CALIFORNIA	ALAMEDA	2018-10-10	UNKN	GOLDEN HILLS NORTH	M
PJ337	TABR	USA	CALIFORNIA	ALAMEDA	2018-10-11	UNKN	GOLDEN HILLS NORTH	F
PJ338	TABR	USA	CALIFORNIA	ALAMEDA	2018-10-24	UNKN	GOLDEN HILLS NORTH	M
PJ339	TABR	USA	CALIFORNIA	ALAMEDA	2018-10-25	UNKN	GOLDEN HILLS NORTH	M
PJ340	TABR	USA	CALIFORNIA	ALAMEDA	2019-06-04	UNKN	GOLDEN HILLS NORTH	F
PJ341	TABR	USA	CALIFORNIA	ALAMEDA	2019-06-04	UNKN	GOLDEN HILLS NORTH	M
PJ342	TABR	USA	CALIFORNIA	ALAMEDA	2019-06-05	UNKN	GOLDEN HILLS NORTH	M
PJ343	TABR	USA	CALIFORNIA	ALAMEDA	2019-09-12	UNKN	GOLDEN HILLS NORTH	F
PJ344	TABR	USA	CALIFORNIA	ALAMEDA	2019-09-24	UNKN	GOLDEN HILLS NORTH	M
PJ345	TABR	USA	CALIFORNIA	ALAMEDA	2019-09-26	UNKN	GOLDEN HILLS NORTH	M
PJ346	TABR	USA	CALIFORNIA	ALAMEDA	2019-10-09	UNKN	GOLDEN HILLS NORTH	M
PJ347	TABR	USA	CALIFORNIA	ALAMEDA	2019-10-31	UNKN	GOLDEN HILLS NORTH	F
PJ348	TABR	USA	CALIFORNIA	ALAMEDA	2020-06-18	UNKN	GOLDEN HILLS NORTH	M
PJ349	TABR	USA	CALIFORNIA	ALAMEDA	2020-07-15	UNKN	GOLDEN HILLS NORTH	M
PJ350	TABR	USA	CALIFORNIA	ALAMEDA	2020-08-27	UNKN	GOLDEN HILLS NORTH	F
PJ351	TABR	USA	CALIFORNIA	ALAMEDA	2020-09-24	UNKN	GOLDEN HILLS NORTH	F
PJ352	TABR	USA	CALIFORNIA	ALAMEDA	2020-09-24	UNKN	GOLDEN HILLS NORTH	M
PJ353	TABR	USA	CALIFORNIA	ALAMEDA	2020-10-08	UNKN	GOLDEN HILLS NORTH	M
PJ354	TABR	USA	TEXAS	SAN PATRICIO AND BEE	2021-02-01	UNKN	WIND FARM A	M
PJ355	TABR	USA	TEXAS	SAN PATRICIO AND BEE	2021-09-29	UNKN	WIND FARM A	M
PJ356	TABR	USA	TEXAS	SAN PATRICIO AND BEE	2021-10-20	UNKN	WIND FARM A	F
PJ357	TABR	USA	TEXAS	SAN PATRICIO AND BEE	2020-11-23	UNKN	WIND FARM A	F
PJ358	TABR	USA	TEXAS	SAN PATRICIO AND BEE	2021-09-07	UNKN	WIND FARM A	F
PJ359	TABR	USA	TEXAS	SAN PATRICIO AND BEE	2021-09-20	UNKN	WIND FARM A	M
PJ360	TABR	USA	TEXAS	SAN PATRICIO AND BEE	2021-10-04	UNKN	WIND FARM A	M
PJ361	TABR	USA	TEXAS	SAN PATRICIO AND BEE	2021-09-20	UNKN	WIND FARM A	F
PJ362	TABR	USA	TEXAS	SAN PATRICIO AND BEE	2021-09-09	UNKN	WIND FARM A	M
PJ363	TABR	USA	TEXAS	SAN PATRICIO AND BEE	2021-09-21	UNKN	WIND FARM A	F
PJ364	TABR	USA	TEXAS	SAN PATRICIO AND BEE	2021-10-06	UNKN	WIND FARM A	F
PJ365	TABR	USA	TEXAS	SAN PATRICIO AND BEE	2021-10-13	UNKN	WIND FARM A	M
PJ366	TABR	USA	TEXAS	SAN PATRICIO AND BEE	2021-09-20	UNKN	WIND FARM A	M
PJ367	TABR	USA	TEXAS	SAN PATRICIO AND BEE	2020-11-25	UNKN	WIND FARM A	M
PJ368	TABR	USA	TEXAS	SAN PATRICIO AND BEE	2021-09-09	UNKN	WIND FARM A	M
PJ369	TABR	USA	TEXAS	SAN PATRICIO AND BEE	2021-10-20	UNKN	WIND FARM A	M
PJ370	TABR	USA	TEXAS	SAN PATRICIO AND BEE	2021-10-12	UNKN	WIND FARM A	M
PJ371	TABR	USA	TEXAS	SAN PATRICIO AND BEE	2021-09-01	UNKN	WIND FARM A	F
PJ372	TABR	USA	TEXAS	SAN PATRICIO AND BEE	2021-10-20	UNKN	WIND FARM A	M
PJ373	TABR	USA	TEXAS	SAN PATRICIO AND BEE	2021-10-26	UNKN	WIND FARM A	M
PJ374	TABR	USA	TEXAS	SAN PATRICIO AND BEE	2021-09-15	UNKN	WIND FARM A	F
PJ375	TABR	USA	TEXAS	SAN PATRICIO AND BEE	2021-10-12	UNKN	WIND FARM A	M
PJ376	TABR	USA	TEXAS	SAN PATRICIO AND BEE	2021-10-13	UNKN	WIND FARM A	F
PJ377	TABR	USA	TEXAS	SAN PATRICIO AND BEE	2021-09-10	UNKN	WIND FARM A	F
PJ378	TABR	USA	TEXAS	SAN PATRICIO AND BEE	2021-10-20	UNKN	WIND FARM A	F
PJ379	TABR	USA	TEXAS	SAN PATRICIO AND BEE	2021-10-04	UNKN	WIND FARM A	M
PJ380	TABR	USA	TEXAS	SAN PATRICIO AND BEE	2021-09-26	UNKN	WIND FARM A	M
PJ381	TABR	USA	TEXAS	SAN PATRICIO AND BEE	2021-09-21	UNKN	WIND FARM A	F
PJ382	TABR	USA	TEXAS	SAN PATRICIO AND BEE	2020-11-11	UNKN	WIND FARM A	F
PJ383	TABR	USA	TEXAS	SAN PATRICIO AND BEE	2021-09-21	UNKN	WIND FARM A	M
PJ384	TABR	USA	TEXAS	SAN PATRICIO AND BEE	2021-10-12	UNKN	WIND FARM A	M
PJ385	TABR	USA	TEXAS	SAN PATRICIO AND BEE	2021-10-04	UNKN	WIND FARM A	M
PJ386	TABR	USA	TEXAS	SAN PATRICIO AND BEE	2021-09-27	UNKN	WIND FARM A	F
PJ387	TABR	USA	TEXAS	SAN PATRICIO AND BEE	2021-10-26	UNKN	WIND FARM A	M
PJ388	TABR	USA	TEXAS	SAN PATRICIO AND BEE	2021-01-12	UNKN	WIND FARM A	M
PJ389	TABR	USA	TEXAS	SAN PATRICIO AND BEE	2021-09-21	UNKN	WIND FARM A	M
PJ390	TABR	USA	TEXAS	SAN PATRICIO AND BEE	2021-09-21	UNKN	WIND FARM A	F
PJ391	TABR	USA	TEXAS	SAN PATRICIO AND BEE	2021-10-12	UNKN	WIND FARM A	F
PJ392	TABR	USA	TEXAS	SAN PATRICIO AND BEE	2021-09-29	UNKN	WIND FARM A	M
PJ393	TABR	USA	TEXAS	SAN PATRICIO AND BEE	2021-10-27	UNKN	WIND FARM A	M
PJ394	TABR	USA	TEXAS	SAN PATRICIO AND BEE	2021-10-27	UNKN	WIND FARM A	F
PJ395	TABR	USA	TEXAS	SAN PATRICIO AND BEE	2021-10-06	UNKN	WIND FARM A	F
PJ396	TABR	USA	TEXAS	SAN PATRICIO AND BEE	2021-09-29	UNKN	WIND FARM A	F
PJ397	TABR	USA	TEXAS	SAN PATRICIO AND BEE	2020-11-23	UNKN	WIND FARM A	F
PJ398	TABR	USA	TEXAS	SAN PATRICIO AND BEE	2021-09-29	UNKN	WIND FARM A	M
PJ399	TABR	USA	TEXAS	SAN PATRICIO AND BEE	2021-10-20	UNKN	WIND FARM A	M
PJ400	TABR	USA	TEXAS	SAN PATRICIO AND BEE	2021-09-27	UNKN	WIND FARM A	F
PJ401	TABR	USA	TEXAS	SAN PATRICIO AND BEE	2021-10-12	UNKN	WIND FARM A	F
PJ402	TABR	USA	TEXAS	SAN PATRICIO AND BEE	2021-04-28	UNKN	WIND FARM A	F
PJ403	TABR	USA	TEXAS	SAN PATRICIO AND BEE	2021-10-13	UNKN	WIND FARM A	F
PJ404	TABR	USA	TEXAS	SAN PATRICIO AND BEE	2021-10-12	UNKN	WIND FARM A	F
PJ405	TABR	USA	TEXAS	SAN PATRICIO AND BEE	2021-09-29	UNKN	WIND FARM A	M
PJ406	TABR	USA	TEXAS	SAN PATRICIO AND BEE	2021-08-17	UNKN	WIND FARM A	M
PJ407	TABR	USA	TEXAS	SAN PATRICIO AND BEE	2021-10-20	UNKN	WIND FARM A	M
PJ408	TABR	USA	TEXAS	SAN PATRICIO AND BEE	2021-10-26	UNKN	WIND FARM A	M
PJ409	TABR	USA	TEXAS	SAN PATRICIO AND BEE	2021-10-27	UNKN	WIND FARM A	F
PJ410	TABR	USA	TEXAS	SAN PATRICIO AND BEE	2021-10-20	UNKN	WIND FARM A	F
PJ411	TABR	USA	TEXAS	SAN PATRICIO AND BEE	2021-10-27	UNKN	WIND FARM A	M
PJ412	TABR	USA	TEXAS	SAN PATRICIO AND BEE	2021-08-23	UNKN	WIND FARM A	F
PJ413	TABR	USA	TEXAS	SAN PATRICIO AND BEE	2021-10-20	UNKN	WIND FARM A	M
PJ414	TABR	USA	TEXAS	SAN PATRICIO AND BEE	2021-09-27	UNKN	WIND FARM A	M
PJ415	TABR	USA	TEXAS	SAN PATRICIO AND BEE	2021-09-29	UNKN	WIND FARM A	M
PJ416	TABR	USA	TEXAS	SAN PATRICIO AND BEE	2021-09-21	UNKN	WIND FARM A	F
PJ417	TABR	USA	TEXAS	SAN PATRICIO AND BEE	2021-10-26	UNKN	WIND FARM A	M
PJ418	TABR	USA	TEXAS	SAN PATRICIO AND BEE	2021-10-27	UNKN	WIND FARM A	F
PJ419	TABR	USA	TEXAS	SAN PATRICIO AND BEE	2020-11-23	UNKN	WIND FARM A	M
PJ420	TABR	USA	TEXAS	SAN PATRICIO AND BEE	2021-09-27	UNKN	WIND FARM A	M
PJ421	TABR	USA	TEXAS	SAN PATRICIO AND BEE	2021-09-29	UNKN	WIND FARM A	F
PJ422	TABR	USA	TEXAS	SAN PATRICIO AND BEE	2021-09-21	UNKN	WIND FARM A	F
PJ423	TABR	USA	TEXAS	SAN PATRICIO AND BEE	2021-10-07	UNKN	WIND FARM A	M
PJ424	TABR	USA	TEXAS	SAN PATRICIO AND BEE	2021-02-10	UNKN	WIND FARM A	M
PJ425	TABR	USA	TEXAS	SAN PATRICIO AND BEE	2021-09-15	UNKN	WIND FARM A	F
PJ426	TABR	USA	TEXAS	SAN PATRICIO AND BEE	2021-10-04	UNKN	WIND FARM A	M
PJ427	TABR	USA	TEXAS	SAN PATRICIO AND BEE	2021-09-30	UNKN	WIND FARM A	M
PJ428	TABR	USA	TEXAS	SAN PATRICIO AND BEE	2021-09-27	UNKN	WIND FARM A	M
PJ429	TABR	USA	TEXAS	SAN PATRICIO AND BEE	2021-06-17	UNKN	WIND FARM A	M
PJ430	TABR	USA	TEXAS	SAN PATRICIO AND BEE	2021-09-29	UNKN	WIND FARM A	M
PJ431	TABR	USA	TEXAS	SAN PATRICIO AND BEE	2021-10-06	UNKN	WIND FARM A	M
PJ432	TABR	USA	TEXAS	SAN PATRICIO AND BEE	2021-09-15	UNKN	WIND FARM A	F
PJ433	TABR	USA	TEXAS	SAN PATRICIO AND BEE	2021-08-16	UNKN	WIND FARM A	M
PJ434	TABR	USA	TEXAS	SAN PATRICIO AND BEE	2021-10-20	UNKN	WIND FARM A	M
PJ435	TABR	USA	TEXAS	SAN PATRICIO AND BEE	2021-10-26	UNKN	WIND FARM A	F
PJ436	TABR	USA	TEXAS	SAN PATRICIO AND BEE	2021-10-07	UNKN	WIND FARM A	F
PJ437	TABR	USA	TEXAS	SAN PATRICIO AND BEE	2021-08-24	UNKN	WIND FARM A	M
PJ438	TABR	USA	TEXAS	SAN PATRICIO AND BEE	2021-10-20	UNKN	WIND FARM A	M
PJ439	TABR	USA	TEXAS	SAN PATRICIO AND BEE	2021-10-12	UNKN	WIND FARM A	F
PJ440	TABR	USA	TEXAS	SAN PATRICIO AND BEE	2021-09-14	UNKN	WIND FARM A	M
PJ441	TABR	USA	TEXAS	SAN PATRICIO AND BEE	2021-09-20	UNKN	WIND FARM A	M
PJ442	TABR	USA	TEXAS	SAN PATRICIO AND BEE	2021-09-29	UNKN	WIND FARM A	M
PJ443	TABR	USA	TEXAS	SAN PATRICIO AND BEE	2021-10-20	UNKN	WIND FARM A	F
PJ444	TABR	USA	TEXAS	SAN PATRICIO AND BEE	2021-10-27	UNKN	WIND FARM A	F
PJ445	TABR	USA	TEXAS	SAN PATRICIO AND BEE	2021-10-13	UNKN	WIND FARM A	M
PJ446	TABR	USA	TEXAS	SAN PATRICIO AND BEE	2021-10-13	UNKN	WIND FARM A	F
PJ447	TABR	USA	TEXAS	SAN PATRICIO AND BEE	2021-03-24	UNKN	WIND FARM A	M
PJ448	TABR	USA	CALIFORNIA	ALAMEDA	2020-07-02	UNKN	GOLDEN HILLS NORTH	X
PJ449	TABR	USA	CALIFORNIA	ALAMEDA	2020-07-02	UNKN	GOLDEN HILLS NORTH	F
PJ450	TABR	USA	CALIFORNIA	ALAMEDA	2020-07-07	UNKN	GOLDEN HILLS NORTH	F
PJ451	TABR	USA	CALIFORNIA	ALAMEDA	2020-07-07	UNKN	GOLDEN HILLS NORTH	M
PJ452	TABR	USA	CALIFORNIA	ALAMEDA	2020-07-07	UNKN	GOLDEN HILLS NORTH	F
PJ453	TABR	USA	CALIFORNIA	ALAMEDA	2020-07-08	UNKN	GOLDEN HILLS NORTH	F
PJ454	TABR	USA	CALIFORNIA	ALAMEDA	2020-07-08	UNKN	GOLDEN HILLS NORTH	F
PJ455	TABR	USA	CALIFORNIA	ALAMEDA	2020-07-29	UNKN	GOLDEN HILLS NORTH	X
PJ456	TABR	USA	CALIFORNIA	ALAMEDA	2020-07-09	UNKN	GOLDEN HILLS NORTH	M
PJ457	TABR	USA	CALIFORNIA	ALAMEDA	2020-07-16	UNKN	GOLDEN HILLS NORTH	X
PJ458	TABR	USA	CALIFORNIA	ALAMEDA	2020-07-14	UNKN	GOLDEN HILLS NORTH	F
PJ459	TABR	USA	CALIFORNIA	ALAMEDA	2020-07-14	UNKN	GOLDEN HILLS NORTH	F
PJ460	TABR	USA	CALIFORNIA	ALAMEDA	2020-07-15	UNKN	GOLDEN HILLS NORTH	M
PJ461	TABR	USA	CALIFORNIA	ALAMEDA	2020-07-15	UNKN	GOLDEN HILLS NORTH	M
PJ462	TABR	USA	CALIFORNIA	ALAMEDA	2020-07-15	UNKN	GOLDEN HILLS NORTH	M
PJ463	TABR	USA	CALIFORNIA	ALAMEDA	2020-07-21	UNKN	GOLDEN HILLS NORTH	X
PJ464	TABR	USA	CALIFORNIA	ALAMEDA	2020-07-21	UNKN	GOLDEN HILLS NORTH	X
PJ465	TABR	USA	CALIFORNIA	ALAMEDA	2020-07-22	UNKN	GOLDEN HILLS NORTH	M
PJ466	TABR	USA	CALIFORNIA	ALAMEDA	2020-07-24	UNKN	GOLDEN HILLS NORTH	F
PJ467	TABR	USA	CALIFORNIA	ALAMEDA	2020-07-28	UNKN	GOLDEN HILLS NORTH	M
PJ468	TABR	USA	CALIFORNIA	ALAMEDA	2020-07-30	UNKN	GOLDEN HILLS NORTH	M
PJ469	TABR	USA	CALIFORNIA	ALAMEDA	2020-08-04	UNKN	GOLDEN HILLS NORTH	M
PJ470	TABR	USA	CALIFORNIA	ALAMEDA	2020-08-11	UNKN	GOLDEN HILLS NORTH	M
PJ471	TABR	USA	CALIFORNIA	ALAMEDA	2020-08-12	UNKN	GOLDEN HILLS NORTH	F
PJ472	TABR	USA	CALIFORNIA	ALAMEDA	2020-08-13	UNKN	GOLDEN HILLS NORTH	F
PJ473	TABR	USA	CALIFORNIA	ALAMEDA	2020-08-13	UNKN	GOLDEN HILLS NORTH	F
PJ474	TABR	USA	CALIFORNIA	ALAMEDA	2020-08-13	UNKN	GOLDEN HILLS NORTH	M
PJ475	TABR	USA	CALIFORNIA	ALAMEDA	2020-08-18	UNKN	GOLDEN HILLS NORTH	M
PJ476	TABR	USA	CALIFORNIA	ALAMEDA	2020-08-19	UNKN	GOLDEN HILLS NORTH	F
PJ477	TABR	USA	CALIFORNIA	ALAMEDA	2020-08-19	UNKN	GOLDEN HILLS NORTH	F
PJ478	TABR	USA	CALIFORNIA	ALAMEDA	2020-08-20	UNKN	GOLDEN HILLS NORTH	F
PJ479	TABR	USA	CALIFORNIA	ALAMEDA	2020-08-27	UNKN	GOLDEN HILLS NORTH	M
PJ480	TABR	USA	CALIFORNIA	ALAMEDA	2020-08-28	UNKN	GOLDEN HILLS NORTH	X
PJ481	TABR	USA	CALIFORNIA	ALAMEDA	2020-09-21	UNKN	GOLDEN HILLS NORTH	F
PJ482	TABR	USA	CALIFORNIA	ALAMEDA	2020-09-21	UNKN	GOLDEN HILLS NORTH	M
PJ483	TABR	USA	CALIFORNIA	ALAMEDA	2020-09-21	UNKN	GOLDEN HILLS NORTH	F
PJ484	TABR	USA	CALIFORNIA	ALAMEDA	2020-09-21	UNKN	GOLDEN HILLS NORTH	F
PJ485	TABR	USA	CALIFORNIA	ALAMEDA	2020-09-22	UNKN	GOLDEN HILLS NORTH	M
PJ486	TABR	USA	CALIFORNIA	ALAMEDA	2020-09-23	UNKN	GOLDEN HILLS NORTH	M
PJ487	TABR	USA	CALIFORNIA	ALAMEDA	2020-09-23	UNKN	GOLDEN HILLS NORTH	F
PJ488	TABR	USA	CALIFORNIA	ALAMEDA	2020-09-23	UNKN	GOLDEN HILLS NORTH	M
PJ489	TABR	USA	CALIFORNIA	ALAMEDA	2020-09-23	UNKN	GOLDEN HILLS NORTH	F
PJ490	TABR	USA	CALIFORNIA	ALAMEDA	2020-09-23	UNKN	GOLDEN HILLS NORTH	F
PJ491	TABR	USA	CALIFORNIA	ALAMEDA	2020-09-23	UNKN	GOLDEN HILLS NORTH	F
PJ492	TABR	USA	TEXAS	SAN PATRICIO AND BEE	2021-10-04	UNKN	WIND FARM A	M
PJ493	TABR	USA	CALIFORNIA	ALAMEDA	2016-09-20	UNKN	GOLDEN HILLS	M
PJ494	TABR	USA	CALIFORNIA	ALAMEDA	2016-09-20	UNKN	GOLDEN HILLS	M
PJ495	TABR	USA	CALIFORNIA	ALAMEDA	2016-09-21	UNKN	GOLDEN HILLS	M
PJ496	TABR	USA	CALIFORNIA	ALAMEDA	2016-09-22	UNKN	GOLDEN HILLS	M
PJ497	TABR	USA	CALIFORNIA	ALAMEDA	2016-09-22	UNKN	GOLDEN HILLS	F
PJ498	TABR	USA	CALIFORNIA	ALAMEDA	2016-09-22	UNKN	GOLDEN HILLS	F
PJ499	TABR	USA	CALIFORNIA	ALAMEDA	2016-09-22	UNKN	GOLDEN HILLS	F
PJ500	TABR	USA	CALIFORNIA	ALAMEDA	2016-09-26	UNKN	GOLDEN HILLS	M
PJ501	TABR	USA	CALIFORNIA	ALAMEDA	2016-09-26	UNKN	GOLDEN HILLS	F
PJ502	TABR	USA	CALIFORNIA	ALAMEDA	2016-09-26	UNKN	GOLDEN HILLS	M
PJ503	TABR	USA	CALIFORNIA	ALAMEDA	2016-09-26	UNKN	GOLDEN HILLS	M
PJ504	TABR	USA	CALIFORNIA	ALAMEDA	2016-09-27	UNKN	GOLDEN HILLS	M
PJ505	TABR	USA	CALIFORNIA	ALAMEDA	2016-09-27	UNKN	GOLDEN HILLS	M
PJ506	TABR	USA	CALIFORNIA	ALAMEDA	2016-09-28	UNKN	GOLDEN HILLS	M
PJ507	TABR	USA	CALIFORNIA	ALAMEDA	2016-09-28	UNKN	GOLDEN HILLS	F
PJ508	TABR	USA	CALIFORNIA	ALAMEDA	2016-09-28	UNKN	GOLDEN HILLS	F
PJ509	TABR	USA	CALIFORNIA	ALAMEDA	2016-09-28	UNKN	GOLDEN HILLS	F
PJ510	TABR	USA	CALIFORNIA	ALAMEDA	2016-09-28	UNKN	GOLDEN HILLS	M
PJ511	TABR	USA	CALIFORNIA	ALAMEDA	2016-09-28	UNKN	GOLDEN HILLS	F
PJ512	TABR	USA	CALIFORNIA	ALAMEDA	2016-09-28	UNKN	GOLDEN HILLS	M
PJ513	TABR	USA	CALIFORNIA	ALAMEDA	2016-09-29	UNKN	GOLDEN HILLS	F
PJ514	TABR	USA	CALIFORNIA	ALAMEDA	2016-09-29	UNKN	GOLDEN HILLS	M
PJ515	TABR	USA	CALIFORNIA	ALAMEDA	2016-10-03	UNKN	GOLDEN HILLS	M
PJ516	TABR	USA	CALIFORNIA	ALAMEDA	2016-10-04	UNKN	GOLDEN HILLS	M
PJ517	TABR	USA	CALIFORNIA	ALAMEDA	2016-10-04	UNKN	GOLDEN HILLS	F
PJ518	TABR	USA	CALIFORNIA	ALAMEDA	2016-10-05	UNKN	GOLDEN HILLS	F
PJ519	TABR	USA	CALIFORNIA	ALAMEDA	2016-10-07	UNKN	GOLDEN HILLS	M
PJ520	TABR	USA	CALIFORNIA	ALAMEDA	2016-10-10	UNKN	GOLDEN HILLS	F
PJ521	TABR	USA	CALIFORNIA	ALAMEDA	2016-10-10	UNKN	GOLDEN HILLS	M
PJ522	TABR	USA	CALIFORNIA	ALAMEDA	2016-10-11	UNKN	GOLDEN HILLS	F
PJ523	TABR	USA	CALIFORNIA	ALAMEDA	2016-10-11	UNKN	GOLDEN HILLS	M
PJ524	TABR	USA	CALIFORNIA	ALAMEDA	2016-10-18	UNKN	GOLDEN HILLS	F
PJ525	TABR	USA	CALIFORNIA	ALAMEDA	2016-10-18	UNKN	GOLDEN HILLS	F
PJ526	TABR	USA	CALIFORNIA	ALAMEDA	2016-10-25	UNKN	GOLDEN HILLS	F
PJ527	TABR	USA	CALIFORNIA	ALAMEDA	2016-10-31	UNKN	GOLDEN HILLS	M
PJ528	TABR	USA	CALIFORNIA	ALAMEDA	2016-11-01	UNKN	GOLDEN HILLS	M
PJ529	TABR	USA	CALIFORNIA	ALAMEDA	2016-11-14	UNKN	GOLDEN HILLS	F
PJ530	TABR	USA	CALIFORNIA	ALAMEDA	2017-03-28	UNKN	GOLDEN HILLS	F
PJ531	TABR	USA	CALIFORNIA	ALAMEDA	2017-04-04	UNKN	GOLDEN HILLS	M
PJ532	TABR	USA	CALIFORNIA	ALAMEDA	2017-04-04	UNKN	GOLDEN HILLS	F
PJ533	TABR	USA	CALIFORNIA	ALAMEDA	2017-04-26	UNKN	GOLDEN HILLS	F
PJ534	TABR	USA	CALIFORNIA	ALAMEDA	2017-05-04	UNKN	GOLDEN HILLS	F
PJ535	TABR	USA	CALIFORNIA	ALAMEDA	2017-05-11	UNKN	GOLDEN HILLS	M
PJ536	TABR	USA	CALIFORNIA	ALAMEDA	2017-05-11	UNKN	GOLDEN HILLS	F
PJ537	TABR	USA	CALIFORNIA	ALAMEDA	2017-05-17	UNKN	GOLDEN HILLS	F
PJ538	TABR	USA	CALIFORNIA	ALAMEDA	2017-05-18	UNKN	GOLDEN HILLS	F
PJ539	TABR	USA	CALIFORNIA	ALAMEDA	2017-05-22	UNKN	GOLDEN HILLS	M
PJ540	TABR	USA	CALIFORNIA	ALAMEDA	2017-05-23	UNKN	GOLDEN HILLS	M
PJ541	TABR	USA	CALIFORNIA	ALAMEDA	2017-11-20	UNKN	GOLDEN HILLS	F
PJ542	TABR	USA	CALIFORNIA	ALAMEDA	2017-11-23	UNKN	GOLDEN HILLS	M
PJ543	TABR	USA	CALIFORNIA	ALAMEDA	2017-11-30	UNKN	GOLDEN HILLS	M
PJ544	TABR	USA	CALIFORNIA	ALAMEDA	2017-06-02	UNKN	GOLDEN HILLS	M
PJ545	TABR	USA	CALIFORNIA	ALAMEDA	2017-06-02	UNKN	GOLDEN HILLS	F
PJ546	TABR	USA	CALIFORNIA	ALAMEDA	2017-06-05	UNKN	GOLDEN HILLS	M
PJ547	TABR	USA	CALIFORNIA	ALAMEDA	2017-06-13	UNKN	GOLDEN HILLS	F
PJ548	TABR	USA	CALIFORNIA	ALAMEDA	2017-06-15	UNKN	GOLDEN HILLS	M
PJ549	TABR	USA	CALIFORNIA	ALAMEDA	2017-06-20	UNKN	GOLDEN HILLS	F
PJ550	TABR	USA	CALIFORNIA	ALAMEDA	2017-06-20	UNKN	GOLDEN HILLS	F
PJ551	TABR	USA	CALIFORNIA	ALAMEDA	2017-06-23	UNKN	GOLDEN HILLS	F
PJ552	TABR	USA	CALIFORNIA	ALAMEDA	2017-06-23	UNKN	GOLDEN HILLS	F
PJ553	TABR	USA	CALIFORNIA	ALAMEDA	2017-07-06	UNKN	GOLDEN HILLS	M
PJ554	TABR	USA	CALIFORNIA	ALAMEDA	2017-07-10	UNKN	GOLDEN HILLS	F
PJ555	TABR	USA	CALIFORNIA	ALAMEDA	2017-07-12	UNKN	GOLDEN HILLS	F
PJ556	TABR	USA	CALIFORNIA	ALAMEDA	2017-07-27	UNKN	GOLDEN HILLS	F
PJ557	TABR	USA	CALIFORNIA	ALAMEDA	2017-08-09	UNKN	GOLDEN HILLS	F
PJ558	TABR	USA	CALIFORNIA	ALAMEDA	2017-08-10	UNKN	GOLDEN HILLS	F
PJ559	TABR	USA	CALIFORNIA	ALAMEDA	2017-08-23	UNKN	GOLDEN HILLS	M
PJ560	TABR	USA	CALIFORNIA	ALAMEDA	2017-08-23	UNKN	GOLDEN HILLS	F
PJ561	TABR	USA	CALIFORNIA	ALAMEDA	2017-08-23	UNKN	GOLDEN HILLS	M
PJ562	TABR	USA	CALIFORNIA	ALAMEDA	2017-08-23	UNKN	GOLDEN HILLS	F
PJ563	TABR	USA	CALIFORNIA	ALAMEDA	2017-08-24	UNKN	GOLDEN HILLS	F
PJ564	TABR	USA	CALIFORNIA	ALAMEDA	2017-08-25	UNKN	GOLDEN HILLS	F
PJ565	TABR	USA	CALIFORNIA	ALAMEDA	2017-08-25	UNKN	GOLDEN HILLS	M
PJ566	TABR	USA	CALIFORNIA	ALAMEDA	2017-08-25	UNKN	GOLDEN HILLS	M
PJ567	TABR	USA	CALIFORNIA	ALAMEDA	2017-08-29	UNKN	GOLDEN HILLS	M
PJ568	TABR	USA	CALIFORNIA	ALAMEDA	2017-08-29	UNKN	GOLDEN HILLS	M
PJ569	TABR	USA	CALIFORNIA	ALAMEDA	2017-08-30	UNKN	GOLDEN HILLS	F
PJ570	TABR	USA	CALIFORNIA	ALAMEDA	2017-08-30	UNKN	GOLDEN HILLS	M
PJ571	TABR	USA	CALIFORNIA	ALAMEDA	2017-08-30	UNKN	GOLDEN HILLS	M
PJ572	TABR	USA	CALIFORNIA	ALAMEDA	2017-08-30	UNKN	GOLDEN HILLS	M
PJ573	TABR	USA	CALIFORNIA	ALAMEDA	2017-09-01	UNKN	GOLDEN HILLS	M
PJ574	TABR	USA	CALIFORNIA	ALAMEDA	2017-09-01	UNKN	GOLDEN HILLS	M
PJ575	TABR	USA	CALIFORNIA	ALAMEDA	2017-09-04	UNKN	GOLDEN HILLS	M
PJ576	TABR	USA	CALIFORNIA	ALAMEDA	2017-09-04	UNKN	GOLDEN HILLS	F
PJ577	TABR	USA	CALIFORNIA	ALAMEDA	2017-09-06	UNKN	GOLDEN HILLS	F
PJ578	TABR	USA	CALIFORNIA	ALAMEDA	2017-09-06	UNKN	GOLDEN HILLS	F
PJ579	TABR	USA	CALIFORNIA	ALAMEDA	2017-09-12	UNKN	GOLDEN HILLS	F
PJ580	TABR	USA	CALIFORNIA	ALAMEDA	2017-09-12	UNKN	GOLDEN HILLS	X
PJ581	TABR	USA	CALIFORNIA	ALAMEDA	2017-09-12	UNKN	GOLDEN HILLS	F
PJ582	TABR	USA	CALIFORNIA	ALAMEDA	2017-09-12	UNKN	GOLDEN HILLS	F
PJ583	TABR	USA	CALIFORNIA	ALAMEDA	2017-09-14	UNKN	GOLDEN HILLS	M
PJ584	TABR	USA	CALIFORNIA	ALAMEDA	2017-09-14	UNKN	GOLDEN HILLS	M
PJ585	TABR	USA	CALIFORNIA	ALAMEDA	2017-09-14	UNKN	GOLDEN HILLS	M
PJ586	TABR	USA	CALIFORNIA	ALAMEDA	2017-09-14	UNKN	GOLDEN HILLS	M
PJ587	TABR	USA	CALIFORNIA	ALAMEDA	2017-09-14	UNKN	GOLDEN HILLS	F
PJ588	TABR	USA	CALIFORNIA	ALAMEDA	2017-09-15	UNKN	GOLDEN HILLS	M
PJ589	TABR	USA	CALIFORNIA	ALAMEDA	2017-09-15	UNKN	GOLDEN HILLS	F
PJ590	TABR	USA	CALIFORNIA	ALAMEDA	2017-09-18	UNKN	GOLDEN HILLS	M
PJ591	TABR	USA	CALIFORNIA	ALAMEDA	2017-09-19	UNKN	GOLDEN HILLS	M
PJ592	TABR	USA	CALIFORNIA	ALAMEDA	2017-09-19	UNKN	GOLDEN HILLS	M
PJ593	TABR	USA	CALIFORNIA	ALAMEDA	2017-09-19	UNKN	GOLDEN HILLS	F
PJ594	TABR	USA	CALIFORNIA	ALAMEDA	2017-09-19	UNKN	GOLDEN HILLS	F
PJ595	TABR	USA	CALIFORNIA	ALAMEDA	2017-09-20	UNKN	GOLDEN HILLS	M
PJ596	TABR	USA	CALIFORNIA	ALAMEDA	2017-09-20	UNKN	GOLDEN HILLS	F
PJ597	TABR	USA	CALIFORNIA	ALAMEDA	2017-09-25	UNKN	GOLDEN HILLS	F
PJ598	TABR	USA	CALIFORNIA	ALAMEDA	2017-09-25	UNKN	GOLDEN HILLS	M
PJ599	TABR	USA	CALIFORNIA	ALAMEDA	2017-09-26	UNKN	GOLDEN HILLS	F
PJ600	TABR	USA	CALIFORNIA	ALAMEDA	2017-09-26	UNKN	GOLDEN HILLS	M
PJ601	TABR	USA	CALIFORNIA	ALAMEDA	2017-09-27	UNKN	GOLDEN HILLS	F
PJ602	TABR	USA	CALIFORNIA	ALAMEDA	2017-09-28	UNKN	GOLDEN HILLS	F
PJ603	TABR	USA	CALIFORNIA	ALAMEDA	2017-10-02	UNKN	GOLDEN HILLS	F
PJ604	TABR	USA	CALIFORNIA	ALAMEDA	2017-10-02	UNKN	GOLDEN HILLS	F
PJ605	TABR	USA	CALIFORNIA	ALAMEDA	2017-10-02	UNKN	GOLDEN HILLS	M
PJ606	TABR	USA	CALIFORNIA	ALAMEDA	2017-10-02	UNKN	GOLDEN HILLS	F
PJ607	TABR	USA	CALIFORNIA	ALAMEDA	2017-10-04	UNKN	GOLDEN HILLS	F
PJ608	TABR	USA	CALIFORNIA	ALAMEDA	2017-10-05	UNKN	GOLDEN HILLS	F
PJ609	TABR	USA	CALIFORNIA	ALAMEDA	2017-10-05	UNKN	GOLDEN HILLS	M
PJ610	TABR	USA	CALIFORNIA	ALAMEDA	2017-10-05	UNKN	GOLDEN HILLS	F
PJ611	TABR	USA	CALIFORNIA	ALAMEDA	2017-10-09	UNKN	GOLDEN HILLS	M
PJ612	TABR	USA	CALIFORNIA	ALAMEDA	2017-10-09	UNKN	GOLDEN HILLS	F
PJ613	TABR	USA	CALIFORNIA	ALAMEDA	2017-10-16	UNKN	GOLDEN HILLS	F
PJ614	TABR	USA	CALIFORNIA	ALAMEDA	2017-10-16	UNKN	GOLDEN HILLS	M
PJ615	TABR	USA	CALIFORNIA	ALAMEDA	2017-10-16	UNKN	GOLDEN HILLS	M
PJ616	TABR	USA	CALIFORNIA	ALAMEDA	2017-10-17	UNKN	GOLDEN HILLS	F
PJ617	TABR	USA	CALIFORNIA	ALAMEDA	2017-10-18	UNKN	GOLDEN HILLS	M
PJ618	TABR	USA	CALIFORNIA	ALAMEDA	2017-10-26	UNKN	GOLDEN HILLS	F
PJ619	TABR	USA	CALIFORNIA	ALAMEDA	2017-12-05	UNKN	GOLDEN HILLS	M
PJ620	TABR	USA	CALIFORNIA	ALAMEDA	2018-03-27	UNKN	GOLDEN HILLS	M
PJ621	TABR	USA	CALIFORNIA	ALAMEDA	2018-05-14	UNKN	GOLDEN HILLS	M
PJ622	TABR	USA	CALIFORNIA	ALAMEDA	2018-05-14	UNKN	GOLDEN HILLS	F
PJ623	TABR	USA	CALIFORNIA	ALAMEDA	2018-05-17	UNKN	GOLDEN HILLS	F
PJ624	TABR	USA	CALIFORNIA	ALAMEDA	2018-05-21	UNKN	GOLDEN HILLS	F
PJ625	TABR	USA	CALIFORNIA	ALAMEDA	2018-05-21	UNKN	GOLDEN HILLS	F
PJ626	TABR	USA	CALIFORNIA	ALAMEDA	2018-06-06	UNKN	GOLDEN HILLS	M
PJ627	TABR	USA	CALIFORNIA	ALAMEDA	2018-06-11	UNKN	GOLDEN HILLS	M
PJ628	TABR	USA	CALIFORNIA	ALAMEDA	2018-06-12	UNKN	GOLDEN HILLS	F
PJ629	TABR	USA	CALIFORNIA	ALAMEDA	2018-06-12	UNKN	GOLDEN HILLS	F
PJ630	TABR	USA	CALIFORNIA	ALAMEDA	2018-07-12	UNKN	GOLDEN HILLS	M
PJ631	TABR	USA	CALIFORNIA	ALAMEDA	2018-07-16	UNKN	GOLDEN HILLS	X
PJ632	TABR	USA	CALIFORNIA	ALAMEDA	2018-07-24	UNKN	GOLDEN HILLS	M
PJ633	TABR	USA	CALIFORNIA	ALAMEDA	2018-07-25	UNKN	GOLDEN HILLS	F
PJ634	TABR	USA	CALIFORNIA	ALAMEDA	2018-07-31	UNKN	GOLDEN HILLS	F
PJ635	TABR	USA	CALIFORNIA	ALAMEDA	2018-08-20	UNKN	GOLDEN HILLS	M
PJ636	TABR	USA	CALIFORNIA	ALAMEDA	2018-09-11	UNKN	GOLDEN HILLS	F
PJ637	TABR	USA	CALIFORNIA	ALAMEDA	2018-09-17	UNKN	GOLDEN HILLS	F
PJ638	TABR	USA	CALIFORNIA	ALAMEDA	2018-09-18	UNKN	GOLDEN HILLS	F
PJ639	TABR	USA	CALIFORNIA	ALAMEDA	2018-09-20	UNKN	GOLDEN HILLS	F
PJ640	TABR	USA	CALIFORNIA	ALAMEDA	2018-09-24	UNKN	GOLDEN HILLS	F
PJ641	TABR	USA	CALIFORNIA	ALAMEDA	2018-09-26	UNKN	GOLDEN HILLS	M
PJ642	TABR	USA	CALIFORNIA	ALAMEDA	2018-09-26	UNKN	GOLDEN HILLS	M
PJ643	TABR	USA	CALIFORNIA	ALAMEDA	2018-10-01	UNKN	GOLDEN HILLS	F
PJ644	TABR	USA	CALIFORNIA	ALAMEDA	2018-10-01	UNKN	GOLDEN HILLS	M
PJ645	TABR	USA	CALIFORNIA	ALAMEDA	2018-10-02	UNKN	GOLDEN HILLS	F
PJ646	TABR	USA	CALIFORNIA	ALAMEDA	2018-10-02	UNKN	GOLDEN HILLS	M
PJ647	TABR	USA	CALIFORNIA	ALAMEDA	2018-10-03	UNKN	GOLDEN HILLS	X
PJ648	TABR	USA	CALIFORNIA	ALAMEDA	2018-10-04	UNKN	GOLDEN HILLS	M
PJ649	TABR	USA	CALIFORNIA	ALAMEDA	2018-10-08	UNKN	GOLDEN HILLS	F
PJ650	TABR	USA	CALIFORNIA	ALAMEDA	2018-10-09	UNKN	GOLDEN HILLS	F
PJ651	TABR	USA	CALIFORNIA	ALAMEDA	2018-10-09	UNKN	GOLDEN HILLS	F
PJ652	TABR	USA	CALIFORNIA	ALAMEDA	2018-10-09	UNKN	GOLDEN HILLS	M
PJ653	TABR	USA	CALIFORNIA	ALAMEDA	2018-10-09	UNKN	GOLDEN HILLS	M
PJ654	TABR	USA	CALIFORNIA	ALAMEDA	2018-10-16	UNKN	GOLDEN HILLS	M
PJ655	TABR	USA	CALIFORNIA	ALAMEDA	2018-10-29	UNKN	GOLDEN HILLS	X
PJ656	TABR	USA	CALIFORNIA	ALAMEDA	2018-11-06	UNKN	GOLDEN HILLS	M
PJ657	TABR	USA	CALIFORNIA	ALAMEDA	2018-11-06	UNKN	GOLDEN HILLS	M
PJ658	TABR	USA	CALIFORNIA	ALAMEDA	2019-04-23	UNKN	GOLDEN HILLS	F
PJ659	TABR	USA	CALIFORNIA	ALAMEDA	2019-04-30	UNKN	GOLDEN HILLS	F
PJ660	TABR	USA	CALIFORNIA	ALAMEDA	2019-05-06	UNKN	GOLDEN HILLS	F
PJ661	TABR	USA	CALIFORNIA	ALAMEDA	2019-05-14	UNKN	GOLDEN HILLS	F
PJ662	TABR	USA	CALIFORNIA	ALAMEDA	2019-05-21	UNKN	GOLDEN HILLS	F
PJ663	TABR	USA	CALIFORNIA	ALAMEDA	2019-05-27	UNKN	GOLDEN HILLS	X
PJ664	TABR	USA	CALIFORNIA	ALAMEDA	2019-05-27	UNKN	GOLDEN HILLS	F
PJ665	TABR	USA	CALIFORNIA	ALAMEDA	2019-06-04	UNKN	GOLDEN HILLS	F
PJ666	TABR	USA	CALIFORNIA	ALAMEDA	2019-06-05	UNKN	GOLDEN HILLS	M
PJ667	TABR	USA	CALIFORNIA	ALAMEDA	2019-06-10	UNKN	GOLDEN HILLS	F
PJ668	TABR	USA	CALIFORNIA	ALAMEDA	2019-06-18	UNKN	GOLDEN HILLS	X
PJ669	TABR	USA	CALIFORNIA	ALAMEDA	2019-07-02	UNKN	GOLDEN HILLS	M
PJ670	TABR	USA	CALIFORNIA	ALAMEDA	2019-07-08	UNKN	GOLDEN HILLS	F
PJ671	TABR	USA	CALIFORNIA	ALAMEDA	2019-07-09	UNKN	GOLDEN HILLS	M
PJ672	TABR	USA	CALIFORNIA	ALAMEDA	2019-07-16	UNKN	GOLDEN HILLS	F
PJ673	TABR	USA	CALIFORNIA	ALAMEDA	2019-07-17	UNKN	GOLDEN HILLS	F
PJ674	TABR	USA	CALIFORNIA	ALAMEDA	2019-07-31	UNKN	GOLDEN HILLS	F
PJ675	TABR	USA	CALIFORNIA	ALAMEDA	2019-08-14	UNKN	GOLDEN HILLS	M
PJ676	TABR	USA	CALIFORNIA	ALAMEDA	2019-08-20	UNKN	GOLDEN HILLS	F
PJ677	TABR	USA	CALIFORNIA	ALAMEDA	2019-08-20	UNKN	GOLDEN HILLS	M
PJ678	TABR	USA	CALIFORNIA	ALAMEDA	2019-08-22	UNKN	GOLDEN HILLS	M
PJ679	TABR	USA	CALIFORNIA	ALAMEDA	2019-08-27	UNKN	GOLDEN HILLS	F
PJ680	TABR	USA	CALIFORNIA	ALAMEDA	2019-08-28	UNKN	GOLDEN HILLS	X
PJ681	TABR	USA	CALIFORNIA	ALAMEDA	2019-08-29	UNKN	GOLDEN HILLS	M
PJ682	TABR	USA	CALIFORNIA	ALAMEDA	2019-09-09	UNKN	GOLDEN HILLS	F
PJ683	TABR	USA	CALIFORNIA	ALAMEDA	2019-09-11	UNKN	GOLDEN HILLS	F
PJ684	TABR	USA	CALIFORNIA	ALAMEDA	2019-09-11	UNKN	GOLDEN HILLS	X
PJ685	TABR	USA	CALIFORNIA	ALAMEDA	2018-10-08	UNKN	GOLDEN HILLS NORTH	M
PJ686	TABR	USA	CALIFORNIA	ALAMEDA	2018-10-08	UNKN	GOLDEN HILLS NORTH	F
PJ687	TABR	USA	CALIFORNIA	ALAMEDA	2018-10-08	UNKN	GOLDEN HILLS NORTH	M
PJ688	TABR	USA	CALIFORNIA	ALAMEDA	2018-10-08	UNKN	GOLDEN HILLS NORTH	M
PJ689	TABR	USA	CALIFORNIA	ALAMEDA	2018-10-08	UNKN	GOLDEN HILLS NORTH	F
PJ690	TABR	USA	CALIFORNIA	ALAMEDA	2018-10-08	UNKN	GOLDEN HILLS NORTH	M
PJ691	TABR	USA	CALIFORNIA	ALAMEDA	2018-10-09	UNKN	GOLDEN HILLS NORTH	M
PJ692	TABR	USA	CALIFORNIA	ALAMEDA	2018-10-09	UNKN	GOLDEN HILLS NORTH	F
PJ693	TABR	USA	TEXAS	SAN PATRICIO AND BEE	2021-10-27	UNKN	WIND FARM A	F
PJ694	TABR	USA	TEXAS	SAN PATRICIO AND BEE	2021-09-09	UNKN	WIND FARM A	X
PJ695	TABR	USA	TEXAS	SAN PATRICIO AND BEE	2021-10-07	UNKN	WIND FARM A	M
PJ696	TABR	USA	TEXAS	SAN PATRICIO AND BEE	2021-10-27	UNKN	WIND FARM A	F
PJ697	TABR	USA	TEXAS	SAN PATRICIO AND BEE	2021-09-09	UNKN	WIND FARM A	F
PJ698	TABR	USA	TEXAS	SAN PATRICIO AND BEE	2021-10-27	UNKN	WIND FARM A	F
PJ699	TABR	USA	TEXAS	SAN PATRICIO AND BEE	2021-10-19	UNKN	WIND FARM A	M
PJ700	TABR	USA	TEXAS	SAN PATRICIO AND BEE	2021-05-03	UNKN	WIND FARM A	F
PJ701	TABR	USA	TEXAS	SAN PATRICIO AND BEE	2021-07-28	UNKN	WIND FARM A	F
PJ702	TABR	USA	TEXAS	SAN PATRICIO AND BEE	2021-10-19	UNKN	WIND FARM A	M
PJ703	TABR	USA	TEXAS	SAN PATRICIO AND BEE	2021-10-12	UNKN	WIND FARM A	M
PJ704	TABR	USA	TEXAS	SAN PATRICIO AND BEE	2021-10-13	UNKN	WIND FARM A	F
PJ705	TABR	USA	TEXAS	SAN PATRICIO AND BEE	2021-09-29	UNKN	WIND FARM A	M
PJ706	TABR	USA	TEXAS	SAN PATRICIO AND BEE	2021-10-10	UNKN	WIND FARM A	F
PJ707	TABR	USA	TEXAS	SAN PATRICIO AND BEE	2021-10-26	UNKN	WIND FARM A	M
PJ708	TABR	USA	TEXAS	SAN PATRICIO AND BEE	2021-10-26	UNKN	WIND FARM A	F
PJ709	TABR	USA	TEXAS	SAN PATRICIO AND BEE	2021-10-19	UNKN	WIND FARM A	M
PJ710	TABR	USA	TEXAS	SAN PATRICIO AND BEE	2021-08-24	UNKN	WIND FARM A	M
PJ711	TABR	USA	TEXAS	SAN PATRICIO AND BEE	2021-10-07	UNKN	WIND FARM A	F
PJ712	TABR	USA	TEXAS	SAN PATRICIO AND BEE	2021-09-20	UNKN	WIND FARM A	M
PJ713	TABR	USA	TEXAS	SAN PATRICIO AND BEE	2021-10-27	UNKN	WIND FARM A	F
PJ714	TABR	USA	TEXAS	SAN PATRICIO AND BEE	2020-11-05	UNKN	WIND FARM A	F
PJ715	TABR	USA	TEXAS	SAN PATRICIO AND BEE	2020-11-04	UNKN	WIND FARM A	F
PJ716	TABR	USA	TEXAS	SAN PATRICIO AND BEE	2020-11-04	UNKN	WIND FARM A	F
PJ717	TABR	USA	TEXAS	SAN PATRICIO AND BEE	2020-11-04	UNKN	WIND FARM A	F
PJ718	TABR	USA	CALIFORNIA	ALAMEDA	2018-10-10	UNKN	GOLDEN HILLS NORTH	M
PJ719	TABR	USA	CALIFORNIA	ALAMEDA	2018-10-10	UNKN	GOLDEN HILLS NORTH	F
PJ720	TABR	USA	CALIFORNIA	ALAMEDA	2018-10-10	UNKN	GOLDEN HILLS NORTH	M
PJ721	TABR	USA	CALIFORNIA	ALAMEDA	2018-10-10	UNKN	GOLDEN HILLS NORTH	M
PJ722	TABR	USA	CALIFORNIA	ALAMEDA	2018-10-10	UNKN	GOLDEN HILLS NORTH	F
PJ723	TABR	USA	CALIFORNIA	ALAMEDA	2018-10-10	UNKN	GOLDEN HILLS NORTH	M
PJ724	TABR	USA	CALIFORNIA	ALAMEDA	2018-10-15	UNKN	GOLDEN HILLS NORTH	X
PJ725	TABR	USA	CALIFORNIA	ALAMEDA	2018-10-16	UNKN	GOLDEN HILLS NORTH	X
PJ726	TABR	USA	CALIFORNIA	ALAMEDA	2018-10-16	UNKN	GOLDEN HILLS NORTH	X
PJ727	TABR	USA	CALIFORNIA	ALAMEDA	2018-10-17	UNKN	GOLDEN HILLS NORTH	M
PJ728	TABR	USA	CALIFORNIA	ALAMEDA	2018-10-17	UNKN	GOLDEN HILLS NORTH	M
PJ729	TABR	USA	CALIFORNIA	ALAMEDA	2018-10-17	UNKN	GOLDEN HILLS NORTH	M
PJ730	TABR	USA	CALIFORNIA	ALAMEDA	2018-10-18	UNKN	GOLDEN HILLS NORTH	F
PJ731	TABR	USA	CALIFORNIA	ALAMEDA	2018-10-25	UNKN	GOLDEN HILLS NORTH	F
PJ732	TABR	USA	CALIFORNIA	ALAMEDA	2018-10-30	UNKN	GOLDEN HILLS NORTH	F
PJ733	TABR	USA	CALIFORNIA	ALAMEDA	2018-10-31	UNKN	GOLDEN HILLS NORTH	M
PJ734	TABR	USA	CALIFORNIA	ALAMEDA	2018-10-31	UNKN	GOLDEN HILLS NORTH	F
PJ735	TABR	USA	CALIFORNIA	ALAMEDA	2018-11-01	UNKN	GOLDEN HILLS NORTH	F
PJ736	TABR	USA	CALIFORNIA	ALAMEDA	2018-11-06	UNKN	GOLDEN HILLS NORTH	F
PJ737	TABR	USA	CALIFORNIA	ALAMEDA	2018-11-06	UNKN	GOLDEN HILLS NORTH	X
PJ738	TABR	USA	CALIFORNIA	ALAMEDA	2018-11-07	UNKN	GOLDEN HILLS NORTH	F
PJ739	TABR	USA	CALIFORNIA	ALAMEDA	2018-11-07	UNKN	GOLDEN HILLS NORTH	M
PJ740	TABR	USA	CALIFORNIA	ALAMEDA	2018-11-20	UNKN	GOLDEN HILLS NORTH	M
PJ741	TABR	USA	CALIFORNIA	ALAMEDA	2019-04-23	UNKN	GOLDEN HILLS NORTH	F
PJ742	TABR	USA	CALIFORNIA	ALAMEDA	2019-04-30	UNKN	GOLDEN HILLS NORTH	F
PJ743	TABR	USA	CALIFORNIA	ALAMEDA	2019-04-30	UNKN	GOLDEN HILLS NORTH	X
PJ744	TABR	USA	CALIFORNIA	ALAMEDA	2019-04-30	UNKN	GOLDEN HILLS NORTH	F
PJ745	TABR	USA	CALIFORNIA	ALAMEDA	2019-04-30	UNKN	GOLDEN HILLS NORTH	F
PJ746	TABR	USA	CALIFORNIA	ALAMEDA	2019-05-01	UNKN	GOLDEN HILLS NORTH	M
PJ747	TABR	USA	CALIFORNIA	ALAMEDA	2019-05-01	UNKN	GOLDEN HILLS NORTH	F
PJ748	TABR	USA	CALIFORNIA	ALAMEDA	2019-05-01	UNKN	GOLDEN HILLS NORTH	M
PJ749	TABR	USA	CALIFORNIA	ALAMEDA	2019-05-01	UNKN	GOLDEN HILLS NORTH	M
PJ750	TABR	USA	CALIFORNIA	ALAMEDA	2019-05-02	UNKN	GOLDEN HILLS NORTH	M
PJ751	TABR	USA	CALIFORNIA	ALAMEDA	2019-05-03	UNKN	GOLDEN HILLS NORTH	F
PJ752	TABR	USA	CALIFORNIA	ALAMEDA	2019-05-03	UNKN	GOLDEN HILLS NORTH	F
PJ753	TABR	USA	CALIFORNIA	ALAMEDA	2019-05-03	UNKN	GOLDEN HILLS NORTH	M
PJ754	TABR	USA	CALIFORNIA	ALAMEDA	2019-05-03	UNKN	GOLDEN HILLS NORTH	M
PJ755	TABR	USA	CALIFORNIA	ALAMEDA	2019-05-03	UNKN	GOLDEN HILLS NORTH	F
PJ756	TABR	USA	CALIFORNIA	ALAMEDA	2019-05-07	UNKN	GOLDEN HILLS NORTH	F
PJ757	TABR	USA	CALIFORNIA	ALAMEDA	2019-05-07	UNKN	GOLDEN HILLS NORTH	F
PJ758	TABR	USA	CALIFORNIA	ALAMEDA	2019-05-07	UNKN	GOLDEN HILLS NORTH	F
PJ759	TABR	USA	CALIFORNIA	ALAMEDA	2019-05-07	UNKN	GOLDEN HILLS NORTH	F
PJ760	TABR	USA	CALIFORNIA	ALAMEDA	2019-05-08	UNKN	GOLDEN HILLS NORTH	F
PJ761	TABR	USA	CALIFORNIA	ALAMEDA	2019-05-08	UNKN	GOLDEN HILLS NORTH	X
PJ762	TABR	USA	CALIFORNIA	ALAMEDA	2019-05-08	UNKN	GOLDEN HILLS NORTH	F
PJ763	TABR	USA	CALIFORNIA	ALAMEDA	2019-05-08	UNKN	GOLDEN HILLS NORTH	F
PJ764	TABR	USA	CALIFORNIA	ALAMEDA	2019-05-09	UNKN	GOLDEN HILLS NORTH	F
PJ765	TABR	USA	CALIFORNIA	ALAMEDA	2019-05-09	UNKN	GOLDEN HILLS NORTH	M
PJ766	TABR	USA	CALIFORNIA	ALAMEDA	2019-05-09	UNKN	GOLDEN HILLS NORTH	M
PJ767	TABR	USA	CALIFORNIA	ALAMEDA	2019-05-09	UNKN	GOLDEN HILLS NORTH	M
PJ768	TABR	USA	CALIFORNIA	ALAMEDA	2019-05-14	UNKN	GOLDEN HILLS NORTH	M
PJ769	TABR	USA	CALIFORNIA	ALAMEDA	2019-05-16	UNKN	GOLDEN HILLS NORTH	F
PJ770	TABR	USA	CALIFORNIA	ALAMEDA	2019-05-21	UNKN	GOLDEN HILLS NORTH	F
PJ771	TABR	USA	CALIFORNIA	ALAMEDA	2019-05-22	UNKN	GOLDEN HILLS NORTH	F
PJ772	TABR	USA	CALIFORNIA	ALAMEDA	2019-05-23	UNKN	GOLDEN HILLS NORTH	X
PJ773	TABR	USA	CALIFORNIA	ALAMEDA	2019-05-30	UNKN	GOLDEN HILLS NORTH	F
PJ774	TABR	USA	CALIFORNIA	ALAMEDA	2019-05-30	UNKN	GOLDEN HILLS NORTH	F
PJ775	TABR	USA	CALIFORNIA	ALAMEDA	2019-05-30	UNKN	GOLDEN HILLS NORTH	X
PJ776	TABR	USA	CALIFORNIA	ALAMEDA	2019-05-31	UNKN	GOLDEN HILLS NORTH	M
PJ777	TABR	USA	CALIFORNIA	ALAMEDA	2019-05-31	UNKN	GOLDEN HILLS NORTH	F
PJ778	TABR	USA	CALIFORNIA	ALAMEDA	2019-05-31	UNKN	GOLDEN HILLS NORTH	F
PJ779	TABR	USA	CALIFORNIA	ALAMEDA	2019-06-04	UNKN	GOLDEN HILLS NORTH	F
PJ780	TABR	USA	CALIFORNIA	ALAMEDA	2019-06-04	UNKN	GOLDEN HILLS NORTH	X
PJ781	TABR	USA	CALIFORNIA	ALAMEDA	2019-06-04	UNKN	GOLDEN HILLS NORTH	M
PJ782	TABR	USA	CALIFORNIA	ALAMEDA	2019-06-04	UNKN	GOLDEN HILLS NORTH	M
PJ783	TABR	USA	CALIFORNIA	ALAMEDA	2019-06-04	UNKN	GOLDEN HILLS NORTH	M
PJ784	TABR	USA	CALIFORNIA	ALAMEDA	2019-06-05	UNKN	GOLDEN HILLS NORTH	F
PJ785	TABR	USA	CALIFORNIA	ALAMEDA	2019-06-05	UNKN	GOLDEN HILLS NORTH	M
PJ786	TABR	USA	CALIFORNIA	ALAMEDA	2019-06-05	UNKN	GOLDEN HILLS NORTH	M
PJ787	TABR	USA	CALIFORNIA	ALAMEDA	2019-06-06	UNKN	GOLDEN HILLS NORTH	M
PJ788	TABR	USA	CALIFORNIA	ALAMEDA	2019-06-06	UNKN	GOLDEN HILLS NORTH	X
PJ789	TABR	USA	CALIFORNIA	ALAMEDA	2019-06-06	UNKN	GOLDEN HILLS NORTH	M
PJ790	TABR	USA	CALIFORNIA	ALAMEDA	2019-06-06	UNKN	GOLDEN HILLS NORTH	F
PJ791	TABR	USA	CALIFORNIA	ALAMEDA	2019-06-06	UNKN	GOLDEN HILLS NORTH	M
PJ792	TABR	USA	CALIFORNIA	ALAMEDA	2019-06-12	UNKN	GOLDEN HILLS NORTH	M
PJ793	TABR	USA	CALIFORNIA	ALAMEDA	2019-06-12	UNKN	GOLDEN HILLS NORTH	F
PJ794	TABR	USA	CALIFORNIA	ALAMEDA	2019-06-12	UNKN	GOLDEN HILLS NORTH	M
PJ795	TABR	USA	CALIFORNIA	ALAMEDA	2019-06-20	UNKN	GOLDEN HILLS NORTH	F
PJ796	TABR	USA	CALIFORNIA	ALAMEDA	2019-06-20	UNKN	GOLDEN HILLS NORTH	F
PJ797	TABR	USA	CALIFORNIA	ALAMEDA	2019-06-20	UNKN	GOLDEN HILLS NORTH	X
PJ798	TABR	USA	CALIFORNIA	ALAMEDA	2019-06-20	UNKN	GOLDEN HILLS NORTH	M
PJ799	TABR	USA	CALIFORNIA	ALAMEDA	2019-06-25	UNKN	GOLDEN HILLS NORTH	X
PJ800	TABR	USA	CALIFORNIA	ALAMEDA	2019-06-26	UNKN	GOLDEN HILLS NORTH	M
PJ801	TABR	USA	CALIFORNIA	ALAMEDA	2019-06-27	UNKN	GOLDEN HILLS NORTH	M
PJ802	TABR	USA	CALIFORNIA	ALAMEDA	2019-06-27	UNKN	GOLDEN HILLS NORTH	M
PJ803	TABR	USA	CALIFORNIA	ALAMEDA	2019-06-27	UNKN	GOLDEN HILLS NORTH	M
PJ804	TABR	USA	CALIFORNIA	ALAMEDA	2019-07-04	UNKN	GOLDEN HILLS NORTH	M
PJ805	TABR	USA	CALIFORNIA	ALAMEDA	2019-07-04	UNKN	GOLDEN HILLS NORTH	X
PJ806	TABR	USA	CALIFORNIA	ALAMEDA	2019-07-04	UNKN	GOLDEN HILLS NORTH	M
PJ807	TABR	USA	CALIFORNIA	ALAMEDA	2019-07-10	UNKN	GOLDEN HILLS NORTH	M
PJ808	TABR	USA	CALIFORNIA	ALAMEDA	2019-07-10	UNKN	GOLDEN HILLS NORTH	F
PJ809	TABR	USA	CALIFORNIA	ALAMEDA	2019-07-11	UNKN	GOLDEN HILLS NORTH	M
PJ810	TABR	USA	CALIFORNIA	ALAMEDA	2019-07-11	UNKN	GOLDEN HILLS NORTH	F
PJ811	TABR	USA	CALIFORNIA	ALAMEDA	2019-07-11	UNKN	GOLDEN HILLS NORTH	M
PJ812	TABR	USA	CALIFORNIA	ALAMEDA	2019-07-11	UNKN	GOLDEN HILLS NORTH	F
PJ813	TABR	USA	CALIFORNIA	ALAMEDA	2019-07-11	UNKN	GOLDEN HILLS NORTH	M
PJ814	TABR	USA	CALIFORNIA	ALAMEDA	2019-07-16	UNKN	GOLDEN HILLS NORTH	F
PJ815	TABR	USA	CALIFORNIA	ALAMEDA	2019-07-17	UNKN	GOLDEN HILLS NORTH	M
PJ816	TABR	USA	CALIFORNIA	ALAMEDA	2019-07-18	UNKN	GOLDEN HILLS NORTH	F
PJ817	TABR	USA	CALIFORNIA	ALAMEDA	2019-07-18	UNKN	GOLDEN HILLS NORTH	M
PJ818	TABR	USA	CALIFORNIA	ALAMEDA	2019-07-25	UNKN	GOLDEN HILLS NORTH	M
PJ819	TABR	USA	CALIFORNIA	ALAMEDA	2019-07-25	UNKN	GOLDEN HILLS NORTH	M
PJ820	TABR	USA	CALIFORNIA	ALAMEDA	2019-07-25	UNKN	GOLDEN HILLS NORTH	M
PJ821	TABR	USA	CALIFORNIA	ALAMEDA	2019-07-25	UNKN	GOLDEN HILLS NORTH	F
PJ822	TABR	USA	CALIFORNIA	ALAMEDA	2019-08-01	UNKN	GOLDEN HILLS NORTH	F
PJ823	TABR	USA	CALIFORNIA	ALAMEDA	2019-08-06	UNKN	GOLDEN HILLS NORTH	M
PJ824	TABR	USA	CALIFORNIA	ALAMEDA	2019-08-07	UNKN	GOLDEN HILLS NORTH	M
PJ825	TABR	USA	CALIFORNIA	ALAMEDA	2019-08-07	UNKN	GOLDEN HILLS NORTH	M
PJ826	TABR	USA	CALIFORNIA	ALAMEDA	2019-08-07	UNKN	GOLDEN HILLS NORTH	F
PJ827	TABR	USA	CALIFORNIA	ALAMEDA	2019-08-08	UNKN	GOLDEN HILLS NORTH	M
PJ828	TABR	USA	CALIFORNIA	ALAMEDA	2019-08-08	UNKN	GOLDEN HILLS NORTH	F
PJ829	TABR	USA	CALIFORNIA	ALAMEDA	2019-08-14	UNKN	GOLDEN HILLS NORTH	M
PJ830	TABR	USA	CALIFORNIA	ALAMEDA	2019-08-14	UNKN	GOLDEN HILLS NORTH	F
PJ831	TABR	USA	CALIFORNIA	ALAMEDA	2019-08-22	UNKN	GOLDEN HILLS NORTH	F
PJ832	TABR	USA	CALIFORNIA	ALAMEDA	2019-08-22	UNKN	GOLDEN HILLS NORTH	M
PJ833	TABR	USA	CALIFORNIA	ALAMEDA	2019-08-23	UNKN	GOLDEN HILLS NORTH	F
PJ834	TABR	USA	CALIFORNIA	ALAMEDA	2019-08-23	UNKN	GOLDEN HILLS NORTH	M
PJ835	TABR	USA	CALIFORNIA	ALAMEDA	2019-08-23	UNKN	GOLDEN HILLS NORTH	M
PJ836	TABR	USA	CALIFORNIA	ALAMEDA	2019-08-27	UNKN	GOLDEN HILLS NORTH	F
PJ837	TABR	USA	CALIFORNIA	ALAMEDA	2019-08-28	UNKN	GOLDEN HILLS NORTH	X
PJ838	TABR	USA	CALIFORNIA	ALAMEDA	2019-08-28	UNKN	GOLDEN HILLS NORTH	F
PJ839	TABR	USA	CALIFORNIA	ALAMEDA	2019-08-28	UNKN	GOLDEN HILLS NORTH	F
PJ840	TABR	USA	CALIFORNIA	ALAMEDA	2019-08-29	UNKN	GOLDEN HILLS NORTH	F
PJ841	TABR	USA	CALIFORNIA	ALAMEDA	2019-08-29	UNKN	GOLDEN HILLS NORTH	F
PJ842	TABR	USA	CALIFORNIA	ALAMEDA	2019-09-03	UNKN	GOLDEN HILLS NORTH	M
PJ843	TABR	USA	CALIFORNIA	ALAMEDA	2019-09-04	UNKN	GOLDEN HILLS NORTH	M
PJ844	TABR	USA	CALIFORNIA	ALAMEDA	2019-09-04	UNKN	GOLDEN HILLS NORTH	F
PJ845	TABR	USA	CALIFORNIA	ALAMEDA	2019-09-05	UNKN	GOLDEN HILLS NORTH	F
PJ846	TABR	USA	CALIFORNIA	ALAMEDA	2019-09-05	UNKN	GOLDEN HILLS NORTH	F
PJ847	TABR	USA	CALIFORNIA	ALAMEDA	2019-09-10	UNKN	GOLDEN HILLS NORTH	F
PJ848	TABR	USA	CALIFORNIA	ALAMEDA	2019-09-12	UNKN	GOLDEN HILLS NORTH	F
PJ849	TABR	USA	CALIFORNIA	ALAMEDA	2019-09-17	UNKN	GOLDEN HILLS NORTH	F
PJ850	TABR	USA	CALIFORNIA	ALAMEDA	2019-09-17	UNKN	GOLDEN HILLS NORTH	M
PJ851	TABR	USA	CALIFORNIA	ALAMEDA	2019-09-17	UNKN	GOLDEN HILLS NORTH	X
PJ852	TABR	USA	CALIFORNIA	ALAMEDA	2019-09-17	UNKN	GOLDEN HILLS NORTH	F
PJ853	TABR	USA	CALIFORNIA	ALAMEDA	2019-09-17	UNKN	GOLDEN HILLS NORTH	F
PJ854	TABR	USA	CALIFORNIA	ALAMEDA	2019-09-17	UNKN	GOLDEN HILLS NORTH	F
PJ855	TABR	USA	CALIFORNIA	ALAMEDA	2019-09-17	UNKN	GOLDEN HILLS NORTH	M
PJ856	TABR	USA	CALIFORNIA	ALAMEDA	2019-09-17	UNKN	GOLDEN HILLS NORTH	F
PJ857	TABR	USA	CALIFORNIA	ALAMEDA	2019-09-17	UNKN	GOLDEN HILLS NORTH	F
PJ858	TABR	USA	CALIFORNIA	ALAMEDA	2019-09-18	UNKN	GOLDEN HILLS NORTH	F
PJ859	TABR	USA	CALIFORNIA	ALAMEDA	2019-09-18	UNKN	GOLDEN HILLS NORTH	F
PJ860	TABR	USA	CALIFORNIA	ALAMEDA	2019-09-19	UNKN	GOLDEN HILLS NORTH	M
PJ861	TABR	USA	CALIFORNIA	ALAMEDA	2019-09-20	UNKN	GOLDEN HILLS NORTH	M
PJ862	TABR	USA	CALIFORNIA	ALAMEDA	2019-09-25	UNKN	GOLDEN HILLS NORTH	M
PJ863	TABR	USA	CALIFORNIA	ALAMEDA	2019-09-26	UNKN	GOLDEN HILLS NORTH	M
PJ864	TABR	USA	CALIFORNIA	ALAMEDA	2019-10-01	UNKN	GOLDEN HILLS NORTH	X
PJ865	TABR	USA	CALIFORNIA	ALAMEDA	2019-10-01	UNKN	GOLDEN HILLS NORTH	F
PJ866	TABR	USA	CALIFORNIA	ALAMEDA	2019-10-01	UNKN	GOLDEN HILLS NORTH	F
PJ867	TABR	USA	CALIFORNIA	ALAMEDA	2019-10-02	UNKN	GOLDEN HILLS NORTH	F
PJ868	TABR	USA	CALIFORNIA	ALAMEDA	2019-10-02	UNKN	GOLDEN HILLS NORTH	M
PJ869	TABR	USA	CALIFORNIA	ALAMEDA	2019-10-03	UNKN	GOLDEN HILLS NORTH	F
PJ870	TABR	USA	CALIFORNIA	ALAMEDA	2019-10-08	UNKN	GOLDEN HILLS NORTH	X
PJ871	TABR	USA	CALIFORNIA	ALAMEDA	2019-10-08	UNKN	GOLDEN HILLS NORTH	M
PJ872	TABR	USA	CALIFORNIA	ALAMEDA	2019-10-08	UNKN	GOLDEN HILLS NORTH	X
PJ873	TABR	USA	CALIFORNIA	ALAMEDA	2019-10-09	UNKN	GOLDEN HILLS NORTH	F
PJ874	TABR	USA	CALIFORNIA	ALAMEDA	2019-10-24	UNKN	GOLDEN HILLS NORTH	M
PJ875	TABR	USA	CALIFORNIA	ALAMEDA	2019-11-05	UNKN	GOLDEN HILLS NORTH	M
PJ876	TABR	USA	CALIFORNIA	ALAMEDA	2019-11-06	UNKN	GOLDEN HILLS NORTH	F
PJ877	TABR	USA	CALIFORNIA	ALAMEDA	2019-11-15	UNKN	GOLDEN HILLS NORTH	M
PJ878	TABR	USA	CALIFORNIA	ALAMEDA	2019-12-03	UNKN	GOLDEN HILLS NORTH	X
PJ879	TABR	USA	CALIFORNIA	ALAMEDA	2020-03-24	UNKN	GOLDEN HILLS NORTH	M
PJ880	TABR	USA	CALIFORNIA	ALAMEDA	2020-04-01	UNKN	GOLDEN HILLS NORTH	M
PJ881	TABR	USA	CALIFORNIA	ALAMEDA	2020-04-16	UNKN	GOLDEN HILLS NORTH	X
PJ882	TABR	USA	CALIFORNIA	ALAMEDA	2020-04-16	UNKN	GOLDEN HILLS NORTH	X
PJ883	TABR	USA	CALIFORNIA	ALAMEDA	2020-04-21	UNKN	GOLDEN HILLS NORTH	F
PJ884	TABR	USA	CALIFORNIA	ALAMEDA	2020-04-21	UNKN	GOLDEN HILLS NORTH	F
PJ885	TABR	USA	CALIFORNIA	ALAMEDA	2020-04-21	UNKN	GOLDEN HILLS NORTH	X
PJ886	TABR	USA	CALIFORNIA	ALAMEDA	2020-04-21	UNKN	GOLDEN HILLS NORTH	F
PJ887	TABR	USA	CALIFORNIA	ALAMEDA	2020-04-21	UNKN	GOLDEN HILLS NORTH	F
PJ888	TABR	USA	CALIFORNIA	ALAMEDA	2020-04-22	UNKN	GOLDEN HILLS NORTH	F
PJ889	TABR	USA	CALIFORNIA	ALAMEDA	2020-04-23	UNKN	GOLDEN HILLS NORTH	F
PJ890	TABR	USA	CALIFORNIA	ALAMEDA	2020-04-29	UNKN	GOLDEN HILLS NORTH	F
PJ891	TABR	USA	CALIFORNIA	ALAMEDA	2020-04-30	UNKN	GOLDEN HILLS NORTH	M
PJ892	TABR	USA	CALIFORNIA	ALAMEDA	2020-05-01	UNKN	GOLDEN HILLS NORTH	F
PJ893	TABR	USA	CALIFORNIA	ALAMEDA	2020-05-05	UNKN	GOLDEN HILLS NORTH	M
PJ894	TABR	USA	CALIFORNIA	ALAMEDA	2020-05-05	UNKN	GOLDEN HILLS NORTH	F
PJ895	TABR	USA	CALIFORNIA	ALAMEDA	2020-05-06	UNKN	GOLDEN HILLS NORTH	M
PJ896	TABR	USA	CALIFORNIA	ALAMEDA	2020-05-06	UNKN	GOLDEN HILLS NORTH	F
PJ897	TABR	USA	CALIFORNIA	ALAMEDA	2020-05-13	UNKN	GOLDEN HILLS NORTH	M
PJ898	TABR	USA	CALIFORNIA	ALAMEDA	2020-05-14	UNKN	GOLDEN HILLS NORTH	M
PJ899	TABR	USA	CALIFORNIA	ALAMEDA	2020-05-14	UNKN	GOLDEN HILLS NORTH	M
PJ900	TABR	USA	CALIFORNIA	ALAMEDA	2020-05-14	UNKN	GOLDEN HILLS NORTH	F
PJ901	TABR	USA	CALIFORNIA	ALAMEDA	2020-05-18	UNKN	GOLDEN HILLS NORTH	M
PJ902	TABR	USA	CALIFORNIA	ALAMEDA	2020-05-19	UNKN	GOLDEN HILLS NORTH	M
PJ903	TABR	USA	CALIFORNIA	ALAMEDA	2020-05-19	UNKN	GOLDEN HILLS NORTH	M
PJ904	TABR	USA	CALIFORNIA	ALAMEDA	2020-05-19	UNKN	GOLDEN HILLS NORTH	M
PJ905	TABR	USA	CALIFORNIA	ALAMEDA	2020-05-19	UNKN	GOLDEN HILLS NORTH	M
PJ906	TABR	USA	CALIFORNIA	ALAMEDA	2020-05-20	UNKN	GOLDEN HILLS NORTH	F
PJ907	TABR	USA	CALIFORNIA	ALAMEDA	2020-05-27	UNKN	GOLDEN HILLS NORTH	M
PJ908	TABR	USA	CALIFORNIA	ALAMEDA	2020-05-27	UNKN	GOLDEN HILLS NORTH	F
PJ909	TABR	USA	CALIFORNIA	ALAMEDA	2020-05-27	UNKN	GOLDEN HILLS NORTH	M
PJ910	TABR	USA	CALIFORNIA	ALAMEDA	2020-05-28	UNKN	GOLDEN HILLS NORTH	M
PJ911	TABR	USA	CALIFORNIA	ALAMEDA	2020-05-28	UNKN	GOLDEN HILLS NORTH	F
PJ912	TABR	USA	CALIFORNIA	ALAMEDA	2020-05-28	UNKN	GOLDEN HILLS NORTH	X
PJ913	TABR	USA	CALIFORNIA	ALAMEDA	2020-05-28	UNKN	GOLDEN HILLS NORTH	M
PJ914	TABR	USA	CALIFORNIA	ALAMEDA	2020-05-29	UNKN	GOLDEN HILLS NORTH	M
PJ915	TABR	USA	CALIFORNIA	ALAMEDA	2020-06-02	UNKN	GOLDEN HILLS NORTH	F
PJ916	TABR	USA	CALIFORNIA	ALAMEDA	2020-06-02	UNKN	GOLDEN HILLS NORTH	M
PJ917	TABR	USA	CALIFORNIA	ALAMEDA	2020-06-10	UNKN	GOLDEN HILLS NORTH	F
PJ918	TABR	USA	CALIFORNIA	ALAMEDA	2020-06-10	UNKN	GOLDEN HILLS NORTH	F
PJ919	TABR	USA	CALIFORNIA	ALAMEDA	2020-06-10	UNKN	GOLDEN HILLS NORTH	F
PJ920	TABR	USA	CALIFORNIA	ALAMEDA	2020-06-10	UNKN	GOLDEN HILLS NORTH	M
PJ921	TABR	USA	CALIFORNIA	ALAMEDA	2020-06-10	UNKN	GOLDEN HILLS NORTH	F
PJ922	TABR	USA	CALIFORNIA	ALAMEDA	2020-06-11	UNKN	GOLDEN HILLS NORTH	M
PJ923	TABR	USA	CALIFORNIA	ALAMEDA	2020-06-11	UNKN	GOLDEN HILLS NORTH	F
PJ924	TABR	USA	CALIFORNIA	ALAMEDA	2020-06-12	UNKN	GOLDEN HILLS NORTH	M
PJ925	TABR	USA	CALIFORNIA	ALAMEDA	2020-06-12	UNKN	GOLDEN HILLS NORTH	F
PJ926	TABR	USA	CALIFORNIA	ALAMEDA	2020-06-12	UNKN	GOLDEN HILLS NORTH	M
PJ927	TABR	USA	CALIFORNIA	ALAMEDA	2020-06-16	UNKN	GOLDEN HILLS NORTH	M
PJ928	TABR	USA	CALIFORNIA	ALAMEDA	2020-06-16	UNKN	GOLDEN HILLS NORTH	F
PJ929	TABR	USA	CALIFORNIA	ALAMEDA	2020-06-17	UNKN	GOLDEN HILLS NORTH	M
PJ930	TABR	USA	CALIFORNIA	ALAMEDA	2020-06-17	UNKN	GOLDEN HILLS NORTH	M
PJ931	TABR	USA	CALIFORNIA	ALAMEDA	2020-06-17	UNKN	GOLDEN HILLS NORTH	M
PJ932	TABR	USA	CALIFORNIA	ALAMEDA	2020-06-17	UNKN	GOLDEN HILLS NORTH	F
PJ933	TABR	USA	CALIFORNIA	ALAMEDA	2020-06-17	UNKN	GOLDEN HILLS NORTH	M
PJ934	TABR	USA	CALIFORNIA	ALAMEDA	2020-06-17	UNKN	GOLDEN HILLS NORTH	M
PJ935	TABR	USA	CALIFORNIA	ALAMEDA	2020-06-18	UNKN	GOLDEN HILLS NORTH	M
PJ936	TABR	USA	CALIFORNIA	ALAMEDA	2020-06-18	UNKN	GOLDEN HILLS NORTH	M
PJ937	TABR	USA	CALIFORNIA	ALAMEDA	2020-06-18	UNKN	GOLDEN HILLS NORTH	M
PJ938	TABR	USA	CALIFORNIA	ALAMEDA	2020-06-18	UNKN	GOLDEN HILLS NORTH	F
PJ939	TABR	USA	CALIFORNIA	ALAMEDA	2020-06-25	UNKN	GOLDEN HILLS NORTH	F
PJ940	TABR	USA	CALIFORNIA	ALAMEDA	2020-06-24	UNKN	GOLDEN HILLS NORTH	M
PJ941	TABR	USA	CALIFORNIA	ALAMEDA	2020-06-24	UNKN	GOLDEN HILLS NORTH	M
PJ942	TABR	USA	CALIFORNIA	ALAMEDA	2020-06-29	UNKN	GOLDEN HILLS NORTH	M
PJ943	TABR	USA	CALIFORNIA	ALAMEDA	2020-06-30	UNKN	GOLDEN HILLS NORTH	M
PJ944	TABR	USA	CALIFORNIA	ALAMEDA	2020-07-14	UNKN	GOLDEN HILLS NORTH	M
PJ945	TABR	USA	CALIFORNIA	ALAMEDA	2020-10-03	UNKN	GOLDEN HILLS NORTH	M
PJ946	TABR	USA	CALIFORNIA	ALAMEDA	2020-10-06	UNKN	GOLDEN HILLS NORTH	F
PJ947	TABR	USA	CALIFORNIA	ALAMEDA	2020-12-21	UNKN	GOLDEN HILLS NORTH	M
PJ948	TABR	USA	CALIFORNIA	ALAMEDA	2020-12-01	UNKN	GOLDEN HILLS NORTH	F
PJ949	TABR	USA	CALIFORNIA	ALAMEDA	2020-10-13	UNKN	GOLDEN HILLS NORTH	M
PJ950	TABR	USA	CALIFORNIA	ALAMEDA	2020-10-14	UNKN	GOLDEN HILLS NORTH	F
PJ951	TABR	USA	CALIFORNIA	ALAMEDA	2020-10-14	UNKN	GOLDEN HILLS NORTH	F
PJ952	TABR	USA	CALIFORNIA	ALAMEDA	2020-10-15	UNKN	GOLDEN HILLS NORTH	F
PJ953	TABR	USA	CALIFORNIA	ALAMEDA	2020-10-15	UNKN	GOLDEN HILLS NORTH	F
PJ954	TABR	USA	CALIFORNIA	ALAMEDA	2020-10-20	UNKN	GOLDEN HILLS NORTH	F
PJ955	TABR	USA	CALIFORNIA	ALAMEDA	2020-10-21	UNKN	GOLDEN HILLS NORTH	F
PJ956	TABR	USA	CALIFORNIA	ALAMEDA	2020-10-21	UNKN	GOLDEN HILLS NORTH	M
PJ957	TABR	USA	CALIFORNIA	ALAMEDA	2020-11-24	UNKN	GOLDEN HILLS NORTH	F
PJ958	TABR	USA	CALIFORNIA	ALAMEDA	2020-12-02	UNKN	GOLDEN HILLS NORTH	M
PJ959	TABR	USA	CALIFORNIA	ALAMEDA	2020-06-12	UNKN	GOLDEN HILLS NORTH	M
PJ960	TABR	USA	TEXAS	SAN PATRICIO AND BEE	2022-07-19	UNKN	WIND FARM A	M
PJ961	TABR	USA	TEXAS	SAN PATRICIO AND BEE	2022-07-25	UNKN	WIND FARM A	F
PJ962	TABR	USA	TEXAS	SAN PATRICIO AND BEE	2022-08-01	UNKN	WIND FARM A	M
PJ963	TABR	USA	TEXAS	SAN PATRICIO AND BEE	2022-08-02	UNKN	WIND FARM A	F
PJ964	TABR	USA	TEXAS	SAN PATRICIO AND BEE	2022-08-09	UNKN	WIND FARM A	M
PJ965	TABR	USA	TEXAS	SAN PATRICIO AND BEE	2022-08-09	UNKN	WIND FARM A	M
PJ966	TABR	USA	TEXAS	SAN PATRICIO AND BEE	2022-08-09	UNKN	WIND FARM A	M
PJ967	TABR	USA	TEXAS	SAN PATRICIO AND BEE	2022-08-09	UNKN	WIND FARM A	M
PJ968	TABR	USA	TEXAS	SAN PATRICIO AND BEE	2022-08-09	UNKN	WIND FARM A	M
PJ969	TABR	USA	TEXAS	SAN PATRICIO AND BEE	2022-08-09	UNKN	WIND FARM A	F
PJ970	TABR	USA	TEXAS	SAN PATRICIO AND BEE	2022-08-09	UNKN	WIND FARM A	F
PJ971	TABR	USA	TEXAS	SAN PATRICIO AND BEE	2022-08-11	UNKN	WIND FARM A	M
PJ972	TABR	USA	TEXAS	SAN PATRICIO AND BEE	2022-08-11	UNKN	WIND FARM A	F
PJ973	TABR	USA	TEXAS	SAN PATRICIO AND BEE	2022-08-11	UNKN	WIND FARM A	M
PJ974	TABR	USA	TEXAS	SAN PATRICIO AND BEE	2022-08-11	UNKN	WIND FARM A	M
PJ975	TABR	USA	TEXAS	SAN PATRICIO AND BEE	2022-08-11	UNKN	WIND FARM A	F
PJ976	TABR	USA	TEXAS	SAN PATRICIO AND BEE	2022-08-11	UNKN	WIND FARM A	F
PJ977	TABR	USA	TEXAS	SAN PATRICIO AND BEE	2022-08-12	UNKN	WIND FARM A	F
PJ978	TABR	USA	TEXAS	SAN PATRICIO AND BEE	2022-08-12	UNKN	WIND FARM A	M
PJ979	TABR	USA	TEXAS	SAN PATRICIO AND BEE	2022-08-12	UNKN	WIND FARM A	M
PJ980	TABR	USA	TEXAS	SAN PATRICIO AND BEE	2022-08-12	UNKN	WIND FARM A	F
PJ981	TABR	USA	TEXAS	SAN PATRICIO AND BEE	2022-08-12	UNKN	WIND FARM A	M
PJ982	TABR	USA	TEXAS	SAN PATRICIO AND BEE	2022-08-12	UNKN	WIND FARM A	M
PJ983	TABR	USA	TEXAS	SAN PATRICIO AND BEE	2022-08-12	UNKN	WIND FARM A	M
PJ984	TABR	USA	TEXAS	SAN PATRICIO AND BEE	2022-08-16	UNKN	WIND FARM A	X
PJ985	TABR	USA	TEXAS	SAN PATRICIO AND BEE	2022-08-16	UNKN	WIND FARM A	M
PJ986	TABR	USA	TEXAS	SAN PATRICIO AND BEE	2022-08-16	UNKN	WIND FARM A	X
PJ987	TABR	USA	TEXAS	SAN PATRICIO AND BEE	2022-08-16	UNKN	WIND FARM A	X
PJ988	TABR	USA	TEXAS	SAN PATRICIO AND BEE	2022-08-16	UNKN	WIND FARM A	F
PJ989	TABR	USA	TEXAS	SAN PATRICIO AND BEE	2022-08-18	9-14 DAYS	WIND FARM A	F
PJ990	TABR	USA	TEXAS	SAN PATRICIO AND BEE	2022-08-18	Last Night	WIND FARM A	M
PJ991	TABR	USA	TEXAS	SAN PATRICIO AND BEE	2022-08-18	4-7 DAYS	WIND FARM A	M
PJ992	TABR	USA	TEXAS	SAN PATRICIO AND BEE	2022-08-18	9-14 DAYS	WIND FARM A	F
PJ993	TABR	USA	TEXAS	SAN PATRICIO AND BEE	2022-08-19	2-3 DAYS	WIND FARM A	F
PJ994	TABR	USA	TEXAS	SAN PATRICIO AND BEE	2022-08-19	4-7 DAYS	WIND FARM A	X
PJ995	TABR	USA	TEXAS	SAN PATRICIO AND BEE	2022-08-19	4-7 DAYS	WIND FARM A	F
PJ996	TABR	USA	TEXAS	SAN PATRICIO AND BEE	2022-08-19	9-14 DAYS	WIND FARM A	X
PJ997	TABR	USA	TEXAS	SAN PATRICIO AND BEE	2022-08-19	4-7 DAYS	WIND FARM A	M
PJ998	TABR	USA	TEXAS	SAN PATRICIO AND BEE	2022-08-19	4-7 DAYS	WIND FARM A	M
PJ999	TABR	USA	TEXAS	SAN PATRICIO AND BEE	2022-08-19	4-7 DAYS	WIND FARM A	X
PJ1000	TABR	USA	TEXAS	SAN PATRICIO AND BEE	2022-08-26	4-7 DAYS	WIND FARM A	F
PJ1001	TABR	USA	TEXAS	SAN PATRICIO AND BEE	2022-10-10	2-3 DAYS	WIND FARM A	M
PJ1002	TABR	USA	TEXAS	SAN PATRICIO AND BEE	2022-10-10	2-3 DAYS	WIND FARM A	M
PJ1003	TABR	USA	TEXAS	SAN PATRICIO AND BEE	2022-10-10	2-3 DAYS	WIND FARM A	M
PJ1004	TABR	USA	TEXAS	SAN PATRICIO AND BEE	2022-10-10	9-14 DAYS	WIND FARM A	M
PJ1005	TABR	USA	TEXAS	SAN PATRICIO AND BEE	2022-10-10	9-14 DAYS	WIND FARM A	F
PJ1006	TABR	USA	TEXAS	SAN PATRICIO AND BEE	2022-10-10	4-7 DAYS	WIND FARM A	M
PJ1007	TABR	USA	TEXAS	SAN PATRICIO AND BEE	2022-10-10	4-7 DAYS	WIND FARM A	M
PJ1008	TABR	USA	TEXAS	SAN PATRICIO AND BEE	2022-10-10	9-14 DAYS	WIND FARM A	F
PJ1009	TABR	USA	TEXAS	SAN PATRICIO AND BEE	2022-10-10	9-14 DAYS	WIND FARM A	F
PJ1010	TABR	USA	TEXAS	SAN PATRICIO AND BEE	2022-10-10	4-7 DAYS	WIND FARM A	M
PJ1011	TABR	USA	TEXAS	SAN PATRICIO AND BEE	2022-10-10	4-7 DAYS	WIND FARM A	F
PJ1012	TABR	USA	TEXAS	SAN PATRICIO AND BEE	2022-10-10	9-14 DAYS	WIND FARM A	M
PJ1013	TABR	USA	TEXAS	SAN PATRICIO AND BEE	2022-10-10	4-7 DAYS	WIND FARM A	M
PJ1014	TABR	USA	TEXAS	SAN PATRICIO AND BEE	2022-10-11	4-7 DAYS	WIND FARM A	M
PJ1015	TABR	USA	TEXAS	SAN PATRICIO AND BEE	2022-10-11	4-7 DAYS	WIND FARM A	M
PJ1016	TABR	USA	TEXAS	SAN PATRICIO AND BEE	2022-10-11	9-14 DAYS	WIND FARM A	F
PJ1017	TABR	USA	TEXAS	SAN PATRICIO AND BEE	2022-10-11	4-7 DAYS	WIND FARM A	M
PJ1018	TABR	USA	TEXAS	SAN PATRICIO AND BEE	2022-10-11	2-3 DAYS	WIND FARM A	M
PJ1019	TABR	USA	TEXAS	SAN PATRICIO AND BEE	2022-10-11	4-7 DAYS	WIND FARM A	M
PJ1020	TABR	USA	TEXAS	SAN PATRICIO AND BEE	2022-10-11	4-7 DAYS	WIND FARM A	M
PJ1021	TABR	USA	TEXAS	SAN PATRICIO AND BEE	2022-10-11	2-3 DAYS	WIND FARM A	M
PJ1022	TABR	USA	TEXAS	SAN PATRICIO AND BEE	2022-10-11	Last Night	WIND FARM A	F
PJ1023	TABR	USA	TEXAS	SAN PATRICIO AND BEE	2022-10-11	4-7 DAYS	WIND FARM A	M
PJ1024	TABR	USA	TEXAS	SAN PATRICIO AND BEE	2022-10-11	2-3 DAYS	WIND FARM A	F
PJ1025	TABR	USA	TEXAS	SAN PATRICIO AND BEE	2022-10-11	4-7 DAYS	WIND FARM A	M
PJ1026	TABR	USA	TEXAS	SAN PATRICIO AND BEE	2022-10-11	2-3 DAYS	WIND FARM A	M
PJ1027	TABR	USA	TEXAS	SAN PATRICIO AND BEE	2022-10-11	9-14 DAYS	WIND FARM A	F
PJ1028	TABR	USA	TEXAS	SAN PATRICIO AND BEE	2022-10-11	4-7 DAYS	WIND FARM A	F
PJ1029	TABR	USA	TEXAS	SAN PATRICIO AND BEE	2022-10-11	4-7 DAYS	WIND FARM A	M
PJ1030	TABR	USA	TEXAS	SAN PATRICIO AND BEE	2022-10-12	Last Night	WIND FARM A	F
PJ1031	TABR	USA	TEXAS	SAN PATRICIO AND BEE	2022-10-12	Last Night	WIND FARM A	M
PJ1032	TABR	USA	TEXAS	SAN PATRICIO AND BEE	2022-10-12	2-3 DAYS	WIND FARM A	M
PJ1033	TABR	USA	TEXAS	SAN PATRICIO AND BEE	2022-10-12	Last Night	WIND FARM A	M
PJ1034	TABR	USA	TEXAS	SAN PATRICIO AND BEE	2022-10-12	4-7 DAYS	WIND FARM A	M
PJ1035	TABR	USA	TEXAS	SAN PATRICIO AND BEE	2022-10-12	2-3 DAYS	WIND FARM A	F
PJ1036	TABR	USA	TEXAS	SAN PATRICIO AND BEE	2022-10-12	4-7 DAYS	WIND FARM A	F
PJ1037	TABR	USA	TEXAS	SAN PATRICIO AND BEE	2022-10-12	4-7 DAYS	WIND FARM A	F
PJ1038	TABR	USA	TEXAS	SAN PATRICIO AND BEE	2022-10-12	Last Night	WIND FARM A	M
PJ1039	TABR	USA	TEXAS	SAN PATRICIO AND BEE	2022-10-12	4-7 DAYS	WIND FARM A	M
PJ1040	TABR	USA	TEXAS	SAN PATRICIO AND BEE	2022-10-13	2-3 DAYS	WIND FARM A	F
PJ1041	TABR	USA	TEXAS	SAN PATRICIO AND BEE	2022-10-13	9-14 DAYS	WIND FARM A	M
PJ1042	TABR	USA	TEXAS	SAN PATRICIO AND BEE	2022-10-13	4-7 DAYS	WIND FARM A	F
PJ1043	TABR	USA	TEXAS	SAN PATRICIO AND BEE	2022-10-13	4-7 DAYS	WIND FARM A	M
PJ1044	TABR	USA	TEXAS	SAN PATRICIO AND BEE	2022-10-13	Last Night	WIND FARM A	M
PJ1045	TABR	USA	TEXAS	SAN PATRICIO AND BEE	2022-07-18	Last night	WIND FARM A	F
PJ1046	TABR	USA	TEXAS	SAN PATRICIO AND BEE	2022-07-18	2-3 DAYS	WIND FARM A	M
PJ1047	TABR	USA	TEXAS	SAN PATRICIO AND BEE	2022-10-26	2-3 DAYS	WIND FARM A	M
PJ1048	TABR	USA	TEXAS	SAN PATRICIO AND BEE	2022-07-20	4-7 DAYS	WIND FARM A	M
PJ1049	TABR	USA	TEXAS	SAN PATRICIO AND BEE	2022-07-21	4-7 DAYS	WIND FARM A	M
PJ1050	TABR	USA	TEXAS	SAN PATRICIO AND BEE	2022-07-21	4-7 DAYS	WIND FARM A	X
PJ1051	TABR	USA	TEXAS	SAN PATRICIO AND BEE	2022-07-22	2-3 DAYS	WIND FARM A	M
PJ1052	TABR	USA	TEXAS	SAN PATRICIO AND BEE	2022-10-26	2-3 DAYS	WIND FARM A	F
PJ1053	TABR	USA	TEXAS	SAN PATRICIO AND BEE	2022-07-28	2-3 DAYS	WIND FARM A	F
PJ1054	TABR	USA	TEXAS	SAN PATRICIO AND BEE	2022-07-28	4-7 DAYS	WIND FARM A	M
PJ1055	TABR	USA	TEXAS	SAN PATRICIO AND BEE	2022-10-26	Last Night	WIND FARM A	X
PJ1056	TABR	USA	TEXAS	SAN PATRICIO AND BEE	2022-08-01	2-3 DAYS	WIND FARM A	X
PJ1057	TABR	USA	TEXAS	SAN PATRICIO AND BEE	2022-08-08	4-7 DAYS	WIND FARM A	X
PJ1058	TABR	USA	TEXAS	SAN PATRICIO AND BEE	2022-08-08	2-3 DAYS	WIND FARM A	X
PJ1059	TABR	USA	TEXAS	SAN PATRICIO AND BEE	2022-08-09	2-3 DAYS	WIND FARM A	F
PJ1060	TABR	USA	TEXAS	SAN PATRICIO AND BEE	2022-08-10	4-7 DAYS	WIND FARM A	M
PJ1061	TABR	USA	TEXAS	SAN PATRICIO AND BEE	2022-08-11	2-3 DAYS	WIND FARM A	X
PJ1062	TABR	USA	TEXAS	SAN PATRICIO AND BEE	2022-08-11	Last Night	WIND FARM A	M
PJ1063	TABR	USA	TEXAS	SAN PATRICIO AND BEE	2022-08-11	2-3 DAYS	WIND FARM A	X
PJ1064	TABR	USA	TEXAS	SAN PATRICIO AND BEE	2022-08-11	2-3 DAYS	WIND FARM A	F
PJ1065	TABR	USA	TEXAS	SAN PATRICIO AND BEE	2022-08-11	4-7 DAYS	WIND FARM A	F
PJ1066	TABR	USA	TEXAS	SAN PATRICIO AND BEE	2022-08-12	4-7 DAYS	WIND FARM A	F
PJ1067	TABR	USA	TEXAS	SAN PATRICIO AND BEE	2022-08-12	2-3 DAYS	WIND FARM A	M
PJ1068	TABR	USA	TEXAS	SAN PATRICIO AND BEE	2022-08-12	4-7 DAYS	WIND FARM A	M
PJ1069	TABR	USA	TEXAS	SAN PATRICIO AND BEE	2022-08-12	2-3 DAYS	WIND FARM A	M
PJ1070	TABR	USA	TEXAS	SAN PATRICIO AND BEE	2022-08-12	2-3 DAYS	WIND FARM A	M
PJ1071	TABR	USA	TEXAS	SAN PATRICIO AND BEE	2022-08-12	2-3 DAYS	WIND FARM A	F
PJ1072	TABR	USA	TEXAS	SAN PATRICIO AND BEE	2022-08-12	2-3 DAYS	WIND FARM A	F
PJ1073	TABR	USA	TEXAS	SAN PATRICIO AND BEE	2022-08-12	4-7 DAYS	WIND FARM A	F
PJ1074	TABR	USA	TEXAS	SAN PATRICIO AND BEE	2022-08-29	9-14 DAYS	WIND FARM A	M
PJ1075	TABR	USA	TEXAS	SAN PATRICIO AND BEE	2022-08-29	9-14 DAYS	WIND FARM A	M
PJ1076	TABR	USA	TEXAS	SAN PATRICIO AND BEE	2022-09-01	2-3 DAYS	WIND FARM A	F
PJ1077	TABR	USA	TEXAS	SAN PATRICIO AND BEE	2022-09-01	Last Night	WIND FARM A	M
PJ1078	TABR	USA	TEXAS	SAN PATRICIO AND BEE	2022-09-02	2-3 DAYS	WIND FARM A	M
PJ1079	TABR	USA	TEXAS	SAN PATRICIO AND BEE	2022-09-05	9-14 DAYS	WIND FARM A	F
PJ1080	TABR	USA	TEXAS	SAN PATRICIO AND BEE	2022-09-05	9-14 DAYS	WIND FARM A	X
PJ1081	TABR	USA	TEXAS	SAN PATRICIO AND BEE	2022-09-05	9-14 DAYS	WIND FARM A	X
PJ1082	TABR	USA	TEXAS	SAN PATRICIO AND BEE	2022-09-06	Last Night	WIND FARM A	M
PJ1083	TABR	USA	TEXAS	SAN PATRICIO AND BEE	2022-09-06	2-3 DAYS	WIND FARM A	M
PJ1084	TABR	USA	TEXAS	SAN PATRICIO AND BEE	2022-09-07	9-14 DAYS	WIND FARM A	M
PJ1085	TABR	USA	TEXAS	SAN PATRICIO AND BEE	2022-09-07	>2 WEEKS	WIND FARM A	F
PJ1086	TABR	USA	TEXAS	SAN PATRICIO AND BEE	2022-09-08	2-3 DAYS	WIND FARM A	F
PJ1087	TABR	USA	TEXAS	SAN PATRICIO AND BEE	2022-09-12	4-7 DAYS	WIND FARM A	F
PJ1088	TABR	USA	TEXAS	SAN PATRICIO AND BEE	2022-09-12	9-14 DAYS	WIND FARM A	M
PJ1089	TABR	USA	TEXAS	SAN PATRICIO AND BEE	2022-09-12	4-7 DAYS	WIND FARM A	F
PJ1090	TABR	USA	TEXAS	SAN PATRICIO AND BEE	2022-09-13	2-3 DAYS	WIND FARM A	M
PJ1091	TABR	USA	TEXAS	SAN PATRICIO AND BEE	2022-09-13	Last Night	WIND FARM A	M
PJ1092	TABR	USA	TEXAS	SAN PATRICIO AND BEE	2022-09-14	2-3 DAYS	WIND FARM A	M
PJ1093	TABR	USA	TEXAS	SAN PATRICIO AND BEE	2022-09-14	4-7 DAYS	WIND FARM A	M
PJ1094	TABR	USA	TEXAS	SAN PATRICIO AND BEE	2022-09-14	4-7 DAYS	WIND FARM A	M
PJ1095	TABR	USA	TEXAS	SAN PATRICIO AND BEE	2022-09-14	9-14 DAYS	WIND FARM A	F
PJ1096	TABR	USA	TEXAS	SAN PATRICIO AND BEE	2022-09-15	UNKN	WIND FARM A	M
PJ1097	TABR	USA	TEXAS	SAN PATRICIO AND BEE	2022-09-15	2-3 DAYS	WIND FARM A	F
PJ1098	TABR	USA	TEXAS	SAN PATRICIO AND BEE	2022-09-15	Last Night	WIND FARM A	M
PJ1099	TABR	USA	TEXAS	SAN PATRICIO AND BEE	2022-09-15	4-7 DAYS	WIND FARM A	F
PJ1100	TABR	USA	TEXAS	SAN PATRICIO AND BEE	2022-09-15	2-3 DAYS	WIND FARM A	M
PJ1101	TABR	USA	TEXAS	SAN PATRICIO AND BEE	2022-09-16	2-3 DAYS	WIND FARM A	M
PJ1102	TABR	USA	TEXAS	SAN PATRICIO AND BEE	2022-09-16	4-7 DAYS	WIND FARM A	M
PJ1103	TABR	USA	TEXAS	SAN PATRICIO AND BEE	2022-09-19	2-3 DAYS	WIND FARM A	M
PJ1104	TABR	USA	TEXAS	SAN PATRICIO AND BEE	2022-09-19	Last Night	WIND FARM A	M
PJ1105	TABR	USA	TEXAS	SAN PATRICIO AND BEE	2022-09-19	2-3 DAYS	WIND FARM A	M
PJ1106	TABR	USA	TEXAS	SAN PATRICIO AND BEE	2022-09-19	2-3 DAYS	WIND FARM A	M
PJ1107	TABR	USA	TEXAS	SAN PATRICIO AND BEE	2022-09-19	UNKN	WIND FARM A	F
PJ1108	TABR	USA	TEXAS	SAN PATRICIO AND BEE	2022-09-20	UNKN	WIND FARM A	M
PJ1109	TABR	USA	TEXAS	SAN PATRICIO AND BEE	2022-09-20	UNKN	WIND FARM A	F
PJ1110	TABR	USA	TEXAS	SAN PATRICIO AND BEE	2022-09-20	UNKN	WIND FARM A	X
PJ1111	TABR	USA	TEXAS	SAN PATRICIO AND BEE	2022-09-20	UNKN	WIND FARM A	M
PJ1112	TABR	USA	TEXAS	SAN PATRICIO AND BEE	2022-09-20	UNKN	WIND FARM A	M
PJ1113	TABR	USA	TEXAS	SAN PATRICIO AND BEE	2022-09-20	UNKN	WIND FARM A	F
PJ1114	TABR	USA	TEXAS	SAN PATRICIO AND BEE	2022-09-20	9-14 DAYS	WIND FARM A	M
PJ1115	TABR	USA	TEXAS	SAN PATRICIO AND BEE	2022-09-20	UNKN	WIND FARM A	M
PJ1116	TABR	USA	TEXAS	SAN PATRICIO AND BEE	2022-09-20	UNKN	WIND FARM A	M
PJ1117	TABR	USA	TEXAS	SAN PATRICIO AND BEE	2022-09-20	UNKN	WIND FARM A	M
PJ1118	TABR	USA	TEXAS	SAN PATRICIO AND BEE	2022-09-20	UNKN	WIND FARM A	F
PJ1119	TABR	USA	TEXAS	SAN PATRICIO AND BEE	2022-09-20	UNKN	WIND FARM A	X
PJ1120	TABR	USA	TEXAS	SAN PATRICIO AND BEE	2022-09-20	2-3 DAYS	WIND FARM A	M
PJ1121	TABR	USA	TEXAS	SAN PATRICIO AND BEE	2022-09-20	UNKN	WIND FARM A	M
PJ1122	TABR	USA	TEXAS	SAN PATRICIO AND BEE	2022-09-20	UNKN	WIND FARM A	M
PJ1123	TABR	USA	TEXAS	SAN PATRICIO AND BEE	2022-09-20	UNKN	WIND FARM A	F
PJ1124	TABR	USA	TEXAS	SAN PATRICIO AND BEE	2022-09-20	2-3 DAYS	WIND FARM A	M
PJ1125	TABR	USA	TEXAS	SAN PATRICIO AND BEE	2022-09-21	UNKN	WIND FARM A	F
PJ1126	TABR	USA	TEXAS	SAN PATRICIO AND BEE	2022-09-21	UNKN	WIND FARM A	M
PJ1127	TABR	USA	TEXAS	SAN PATRICIO AND BEE	2022-09-21	UNKN	WIND FARM A	X
PJ1128	TABR	USA	TEXAS	SAN PATRICIO AND BEE	2022-09-21	UNKN	WIND FARM A	F
PJ1129	TABR	USA	TEXAS	SAN PATRICIO AND BEE	2022-09-21	UNKN	WIND FARM A	M
PJ1130	TABR	USA	TEXAS	SAN PATRICIO AND BEE	2022-09-21	4-7 DAYS	WIND FARM A	F
PJ1131	TABR	USA	TEXAS	SAN PATRICIO AND BEE	2022-09-21	4-7 DAYS	WIND FARM A	M
PJ1132	TABR	USA	TEXAS	SAN PATRICIO AND BEE	2022-09-21	9-14 DAYS	WIND FARM A	M
PJ1133	TABR	USA	TEXAS	SAN PATRICIO AND BEE	2022-09-21	4-7 DAYS	WIND FARM A	F
PJ1134	TABR	USA	TEXAS	SAN PATRICIO AND BEE	2022-09-21	2-3 DAYS	WIND FARM A	M
PJ1135	TABR	USA	TEXAS	SAN PATRICIO AND BEE	2022-09-21	2-3 DAYS	WIND FARM A	M
PJ1136	TABR	USA	TEXAS	SAN PATRICIO AND BEE	2022-09-21	UNKN	WIND FARM A	X
PJ1137	TABR	USA	TEXAS	SAN PATRICIO AND BEE	2022-09-21	UNKN	WIND FARM A	M
PJ1138	TABR	USA	TEXAS	SAN PATRICIO AND BEE	2022-09-22	9-14 DAYS	WIND FARM A	F
PJ1139	TABR	USA	TEXAS	SAN PATRICIO AND BEE	2022-09-22	4-7 DAYS	WIND FARM A	M
PJ1140	TABR	USA	TEXAS	SAN PATRICIO AND BEE	2022-09-22	9-14 DAYS	WIND FARM A	M
PJ1141	TABR	USA	TEXAS	SAN PATRICIO AND BEE	2022-09-22	4-7 DAYS	WIND FARM A	M
PJ1142	TABR	USA	TEXAS	SAN PATRICIO AND BEE	2022-09-22	UNKN	WIND FARM A	F
PJ1143	TABR	USA	TEXAS	SAN PATRICIO AND BEE	2022-09-22	UNKN	WIND FARM A	M
PJ1144	TABR	USA	TEXAS	SAN PATRICIO AND BEE	2022-09-22	UNKN	WIND FARM A	X
PJ1145	TABR	USA	TEXAS	SAN PATRICIO AND BEE	2022-09-22	4-7 DAYS	WIND FARM A	F
PJ1146	TABR	USA	TEXAS	SAN PATRICIO AND BEE	2022-09-22	UNKN	WIND FARM A	M
PJ1147	TABR	USA	TEXAS	SAN PATRICIO AND BEE	2022-09-22	9-14 DAYS	WIND FARM A	M
PJ1148	TABR	USA	TEXAS	SAN PATRICIO AND BEE	2022-09-22	4-7 DAYS	WIND FARM A	F
PJ1149	TABR	USA	TEXAS	SAN PATRICIO AND BEE	2022-09-22	9-14 DAYS	WIND FARM A	F
PJ1150	TABR	USA	TEXAS	SAN PATRICIO AND BEE	2022-09-22	4-7 DAYS	WIND FARM A	F
PJ1151	TABR	USA	TEXAS	SAN PATRICIO AND BEE	2022-09-22	4-7 DAYS	WIND FARM A	X
PJ1152	TABR	USA	TEXAS	SAN PATRICIO AND BEE	2022-09-22	9-14 DAYS	WIND FARM A	F
PJ1153	TABR	USA	TEXAS	SAN PATRICIO AND BEE	2022-09-22	9-14 DAYS	WIND FARM A	F
PJ1154	TABR	USA	TEXAS	SAN PATRICIO AND BEE	2022-09-22	UNKN	WIND FARM A	M
PJ1155	TABR	USA	TEXAS	SAN PATRICIO AND BEE	2022-09-22	UNKN	WIND FARM A	F
PJ1156	TABR	USA	TEXAS	SAN PATRICIO AND BEE	2022-09-23	4-7 DAYS	WIND FARM A	F
PJ1157	TABR	USA	TEXAS	SAN PATRICIO AND BEE	2022-09-26	4-7 DAYS	WIND FARM A	F
PJ1158	TABR	USA	TEXAS	SAN PATRICIO AND BEE	2022-09-26	4-7 DAYS	WIND FARM A	F
PJ1159	TABR	USA	TEXAS	SAN PATRICIO AND BEE	2022-09-26	Last Night	WIND FARM A	M
PJ1160	TABR	USA	TEXAS	SAN PATRICIO AND BEE	2022-09-26	4-7 DAYS	WIND FARM A	F
PJ1161	TABR	USA	TEXAS	SAN PATRICIO AND BEE	2022-09-26	9-14 DAYS	WIND FARM A	M
PJ1162	TABR	USA	TEXAS	SAN PATRICIO AND BEE	2022-09-26	4-7 DAYS	WIND FARM A	M
PJ1163	TABR	USA	TEXAS	SAN PATRICIO AND BEE	2022-09-26	2-3 DAYS	WIND FARM A	M
PJ1164	TABR	USA	TEXAS	SAN PATRICIO AND BEE	2022-09-26	2-3 DAYS	WIND FARM A	F
PJ1165	TABR	USA	TEXAS	SAN PATRICIO AND BEE	2022-09-26	Last Night	WIND FARM A	M
PJ1166	TABR	USA	TEXAS	SAN PATRICIO AND BEE	2022-09-26	9-14 DAYS	WIND FARM A	M
PJ1167	TABR	USA	TEXAS	SAN PATRICIO AND BEE	2022-09-26	4-7 DAYS	WIND FARM A	M
PJ1168	TABR	USA	TEXAS	SAN PATRICIO AND BEE	2022-09-26	2-3 DAYS	WIND FARM A	F
PJ1169	TABR	USA	TEXAS	SAN PATRICIO AND BEE	2022-09-27	2-3 DAYS	WIND FARM A	F
PJ1170	TABR	USA	TEXAS	SAN PATRICIO AND BEE	2022-09-27	4-7 DAYS	WIND FARM A	M
PJ1171	TABR	USA	TEXAS	SAN PATRICIO AND BEE	2022-09-27	4-7 DAYS	WIND FARM A	X
PJ1172	TABR	USA	TEXAS	SAN PATRICIO AND BEE	2022-09-27	2-3 DAYS	WIND FARM A	M
PJ1173	TABR	USA	TEXAS	SAN PATRICIO AND BEE	2022-09-27	9-14 DAYS	WIND FARM A	M
PJ1174	TABR	USA	TEXAS	SAN PATRICIO AND BEE	2022-09-27	2-3 DAYS	WIND FARM A	M
PJ1175	TABR	USA	TEXAS	SAN PATRICIO AND BEE	2022-09-27	9-14 DAYS	WIND FARM A	F
PJ1176	TABR	USA	TEXAS	SAN PATRICIO AND BEE	2022-09-27	9-14 DAYS	WIND FARM A	M
PJ1177	TABR	USA	TEXAS	SAN PATRICIO AND BEE	2022-09-27	4-7 DAYS	WIND FARM A	F
PJ1178	TABR	USA	TEXAS	SAN PATRICIO AND BEE	2022-09-27	4-7 DAYS	WIND FARM A	M
PJ1179	TABR	USA	TEXAS	SAN PATRICIO AND BEE	2022-10-03	4-7 DAYS	WIND FARM A	F
PJ1180	TABR	USA	TEXAS	SAN PATRICIO AND BEE	2022-09-27	4-7 DAYS	WIND FARM A	F
PJ1181	TABR	USA	TEXAS	SAN PATRICIO AND BEE	2022-09-28	4-7 DAYS	WIND FARM A	M
PJ1182	TABR	USA	TEXAS	SAN PATRICIO AND BEE	2022-09-28	4-7 DAYS	WIND FARM A	M
PJ1183	TABR	USA	TEXAS	SAN PATRICIO AND BEE	2022-09-28	4-7 DAYS	WIND FARM A	M
PJ1184	TABR	USA	TEXAS	SAN PATRICIO AND BEE	2022-09-28	4-7 DAYS	WIND FARM A	F
PJ1185	TABR	USA	TEXAS	SAN PATRICIO AND BEE	2022-09-28	2-3 DAYS	WIND FARM A	X
PJ1186	TABR	USA	TEXAS	SAN PATRICIO AND BEE	2022-09-28	4-7 DAYS	WIND FARM A	F
PJ1187	TABR	USA	TEXAS	SAN PATRICIO AND BEE	2022-10-03	Last Night	WIND FARM A	F
PJ1188	TABR	USA	TEXAS	SAN PATRICIO AND BEE	2022-10-03	2-3 DAYS	WIND FARM A	M
PJ1189	TABR	USA	TEXAS	SAN PATRICIO AND BEE	2022-10-03	4-7 DAYS	WIND FARM A	F
PJ1190	TABR	USA	TEXAS	SAN PATRICIO AND BEE	2022-10-03	4-7 DAYS	WIND FARM A	M
PJ1191	TABR	USA	TEXAS	SAN PATRICIO AND BEE	2022-10-03	4-7 DAYS	WIND FARM A	M
PJ1192	TABR	USA	TEXAS	SAN PATRICIO AND BEE	2022-10-03	2-3 DAYS	WIND FARM A	M
PJ1193	TABR	USA	TEXAS	SAN PATRICIO AND BEE	2022-10-03	4-7 DAYS	WIND FARM A	M
PJ1194	TABR	USA	TEXAS	SAN PATRICIO AND BEE	2022-10-03	2-3 DAYS	WIND FARM A	F
PJ1195	TABR	USA	TEXAS	SAN PATRICIO AND BEE	2022-10-03	4-7 DAYS	WIND FARM A	F
PJ1196	TABR	USA	TEXAS	SAN PATRICIO AND BEE	2022-10-03	4-7 DAYS	WIND FARM A	M
PJ1197	TABR	USA	TEXAS	SAN PATRICIO AND BEE	2022-10-03	4-7 DAYS	WIND FARM A	M
PJ1198	TABR	USA	TEXAS	SAN PATRICIO AND BEE	2022-10-04	Last Night	WIND FARM A	F
PJ1199	TABR	USA	TEXAS	SAN PATRICIO AND BEE	2022-10-04	4-7 DAYS	WIND FARM A	F
PJ1200	TABR	USA	TEXAS	SAN PATRICIO AND BEE	2022-10-04	Last Night	WIND FARM A	M
PJ1201	TABR	USA	TEXAS	SAN PATRICIO AND BEE	2022-10-04	2-3 DAYS	WIND FARM A	X
PJ1202	TABR	USA	TEXAS	SAN PATRICIO AND BEE	2022-10-04	4-7 DAYS	WIND FARM A	F
PJ1203	TABR	USA	TEXAS	SAN PATRICIO AND BEE	2022-10-04	4-7 DAYS	WIND FARM A	X
PJ1204	TABR	USA	TEXAS	SAN PATRICIO AND BEE	2022-10-04	4-7 DAYS	WIND FARM A	M
PJ1205	TABR	USA	TEXAS	SAN PATRICIO AND BEE	2022-10-04	4-7 DAYS	WIND FARM A	F
PJ1206	TABR	USA	TEXAS	SAN PATRICIO AND BEE	2022-10-04	4-7 DAYS	WIND FARM A	F
PJ1207	TABR	USA	TEXAS	SAN PATRICIO AND BEE	2022-10-04	4-7 DAYS	WIND FARM A	F
PJ1208	TABR	USA	TEXAS	SAN PATRICIO AND BEE	2022-10-04	4-7 DAYS	WIND FARM A	M
PJ1209	TABR	USA	TEXAS	SAN PATRICIO AND BEE	2022-10-04	9-14 DAYS	WIND FARM A	M
PJ1210	TABR	USA	TEXAS	SAN PATRICIO AND BEE	2022-10-04	2-3 DAYS	WIND FARM A	F
PJ1211	TABR	USA	TEXAS	SAN PATRICIO AND BEE	2022-10-04	9-14 DAYS	WIND FARM A	M
PJ1212	TABR	USA	TEXAS	SAN PATRICIO AND BEE	2022-10-05	Last Night	WIND FARM A	M
PJ1213	TABR	USA	TEXAS	SAN PATRICIO AND BEE	2022-10-05	4-7 DAYS	WIND FARM A	F
PJ1214	TABR	USA	TEXAS	SAN PATRICIO AND BEE	2022-10-05	Last Night	WIND FARM A	F
PJ1215	TABR	USA	TEXAS	SAN PATRICIO AND BEE	2022-10-05	4-7 DAYS	WIND FARM A	M
PJ1216	TABR	USA	TEXAS	SAN PATRICIO AND BEE	2022-10-06	4-7 DAYS	WIND FARM A	M
PJ1217	TABR	USA	TEXAS	SAN PATRICIO AND BEE	2022-10-06	Last Night	WIND FARM A	M
PJ1218	TABR	USA	TEXAS	SAN PATRICIO AND BEE	2022-10-06	4-7 DAYS	WIND FARM A	M
PJ1219	TABR	USA	TEXAS	SAN PATRICIO AND BEE	2022-10-06	9-14 DAYS	WIND FARM A	F
PJ1220	TABR	USA	TEXAS	SAN PATRICIO AND BEE	2022-10-20	2-3 DAYS	WIND FARM A	F
PJ1221	TABR	USA	TEXAS	SAN PATRICIO AND BEE	2022-10-21	2-3 DAYS	WIND FARM A	M
PJ1222	TABR	USA	TEXAS	SAN PATRICIO AND BEE	2022-10-21	4-7 DAYS	WIND FARM A	M
PJ1223	TABR	USA	TEXAS	SAN PATRICIO AND BEE	2022-10-24	2-3 DAYS	WIND FARM A	M
PJ1224	TABR	USA	TEXAS	SAN PATRICIO AND BEE	2022-10-25	Last Night	WIND FARM A	F
PJ1225	TABR	USA	TEXAS	SAN PATRICIO AND BEE	2022-10-25	LAST NIGHT	WIND FARM A	M
PJ1226	TABR	USA	TEXAS	SAN PATRICIO AND BEE	2022-10-25	Last Night	WIND FARM A	F
PJ1227	TABR	USA	TEXAS	SAN PATRICIO AND BEE	2022-10-25	Last Night	WIND FARM A	M
PJ1228	TABR	USA	TEXAS	SAN PATRICIO AND BEE	2022-10-25	Last Night	WIND FARM A	F
PJ1229	TABR	USA	TEXAS	SAN PATRICIO AND BEE	2022-10-26	LAST NIGHT	WIND FARM A	M
PJ1230	TABR	USA	TEXAS	SAN PATRICIO AND BEE	2022-10-26	Last Night	WIND FARM A	M
PJ1231	TABR	USA	TEXAS	SAN PATRICIO AND BEE	2022-10-26	4-7 DAYS	WIND FARM A	F
PJ1232	TABR	USA	TEXAS	SAN PATRICIO AND BEE	2022-10-26	2-3 DAYS	WIND FARM A	M
PJ1233	TABR	USA	TEXAS	STARR	2017-03-21	7-14 DAYS	LOS VIENTOS	M
PJ1234	TABR	USA	TEXAS	STARR	2017-04-05	LAST NIGHT	LOS VIENTOS	F
PJ1235	TABR	USA	TEXAS	STARR	2017-04-05	2-3 DAYS	LOS VIENTOS	M
PJ1236	TABR	USA	TEXAS	STARR	2017-04-25	LAST NIGHT	LOS VIENTOS	F
PJ1237	TABR	USA	TEXAS	STARR	2017-05-04	2-3 DAYS	LOS VIENTOS	F
PJ1238	TABR	USA	TEXAS	STARR	2017-05-09	2-3 DAYS	LOS VIENTOS	F
PJ1239	TABR	USA	TEXAS	STARR	2017-05-12	2-3 DAYS	LOS VIENTOS	M
PJ1240	TABR	USA	TEXAS	STARR	2017-05-12	LAST NIGHT	LOS VIENTOS	F
PJ1241	TABR	USA	TEXAS	STARR	2017-05-13	LAST NIGHT	LOS VIENTOS	M
PJ1242	TABR	USA	TEXAS	STARR	2017-05-24	4-7 DAYS	LOS VIENTOS	M
PJ1243	TABR	USA	TEXAS	STARR	2017-05-27	>2 WEEKS	LOS VIENTOS	M
PJ1244	TABR	USA	TEXAS	STARR	2017-05-30	LAST NIGHT	LOS VIENTOS	F
PJ1245	TABR	USA	TEXAS	STARR	2017-05-31	LAST NIGHT	LOS VIENTOS	M
PJ1246	TABR	USA	TEXAS	STARR	2017-06-01	4-7 DAYS	LOS VIENTOS	M
PJ1247	TABR	USA	TEXAS	STARR	2017-06-06	LAST NIGHT	LOS VIENTOS	M
PJ1248	TABR	USA	TEXAS	STARR	2017-06-06	LAST NIGHT	LOS VIENTOS	M
PJ1249	TABR	USA	TEXAS	STARR	2017-06-10	4-7 DAYS	LOS VIENTOS	F
PJ1250	TABR	USA	TEXAS	STARR	2017-06-27	2-3 DAYS	LOS VIENTOS	M
PJ1251	TABR	USA	TEXAS	STARR	2017-06-27	2-3 DAYS	LOS VIENTOS	F
PJ1252	TABR	USA	TEXAS	STARR	2017-06-27	LAST NIGHT	LOS VIENTOS	F
PJ1253	TABR	USA	TEXAS	STARR	2017-06-29	2-3 DAYS	LOS VIENTOS	F
PJ1254	TABR	USA	TEXAS	STARR	2017-07-03	2-3 DAYS	LOS VIENTOS	F
PJ1255	TABR	USA	TEXAS	STARR	2017-07-12	LAST NIGHT	LOS VIENTOS	M
PJ1256	TABR	USA	TEXAS	STARR	2017-07-15	2-3 DAYS	LOS VIENTOS	M
PJ1257	TABR	USA	TEXAS	STARR	2017-07-16	LAST NIGHT	LOS VIENTOS	M
PJ1258	TABR	USA	TEXAS	STARR	2017-07-30	LAST NIGHT	LOS VIENTOS	M
PJ1259	TABR	USA	TEXAS	STARR	2017-08-01	LAST NIGHT	LOS VIENTOS	M
PJ1260	TABR	USA	TEXAS	STARR	2017-08-01	LAST NIGHT	LOS VIENTOS	F
PJ1261	TABR	USA	TEXAS	STARR	2017-08-01	>2 WEEKS	LOS VIENTOS	F
PJ1262	TABR	USA	TEXAS	STARR	2017-08-01	2-3 DAYS	LOS VIENTOS	F
PJ1263	TABR	USA	TEXAS	STARR	2017-08-03	LAST NIGHT	LOS VIENTOS	M
PJ1264	TABR	USA	TEXAS	STARR	2017-08-03	LAST NIGHT	LOS VIENTOS	F
PJ1265	TABR	USA	TEXAS	STARR	2017-08-04	LAST NIGHT	LOS VIENTOS	F
PJ1266	TABR	USA	TEXAS	STARR	2017-08-04	LAST NIGHT	LOS VIENTOS	F
PJ1267	TABR	USA	TEXAS	STARR	2017-08-04	LAST NIGHT	LOS VIENTOS	F
PJ1268	TABR	USA	TEXAS	STARR	2017-08-04	LAST NIGHT	LOS VIENTOS	F
PJ1269	TABR	USA	TEXAS	STARR	2017-08-04	LAST NIGHT	LOS VIENTOS	M
PJ1270	TABR	USA	TEXAS	STARR	2017-08-04	LAST NIGHT	LOS VIENTOS	F
PJ1271	TABR	USA	TEXAS	STARR	2017-08-04	LAST NIGHT	LOS VIENTOS	F
PJ1272	TABR	USA	TEXAS	STARR	2017-08-04	2-3 DAYS	LOS VIENTOS	M
PJ1273	TABR	USA	TEXAS	STARR	2017-08-04	LAST NIGHT	LOS VIENTOS	F
PJ1274	TABR	USA	TEXAS	STARR	2017-08-04	LAST NIGHT	LOS VIENTOS	M
PJ1275	TABR	USA	TEXAS	STARR	2017-08-04	LAST NIGHT	LOS VIENTOS	F
PJ1276	TABR	USA	TEXAS	STARR	2017-08-04	LAST NIGHT	LOS VIENTOS	F
PJ1277	TABR	USA	TEXAS	STARR	2017-08-04	LAST NIGHT	LOS VIENTOS	M
PJ1278	TABR	USA	TEXAS	STARR	2017-08-04	LAST NIGHT	LOS VIENTOS	F
PJ1279	TABR	USA	TEXAS	STARR	2017-08-05	2-3 DAYS	LOS VIENTOS	F
PJ1280	TABR	USA	TEXAS	STARR	2017-08-05	LAST NIGHT	LOS VIENTOS	M
PJ1281	TABR	USA	TEXAS	STARR	2017-08-05	2-3 DAYS	LOS VIENTOS	F
PJ1282	TABR	USA	TEXAS	STARR	2017-08-08	7-14 DAYS	LOS VIENTOS	F
PJ1283	TABR	USA	TEXAS	STARR	2017-08-08	LAST NIGHT	LOS VIENTOS	M
PJ1284	TABR	USA	TEXAS	STARR	2017-08-09	LAST NIGHT	LOS VIENTOS	F
PJ1285	TABR	USA	TEXAS	STARR	2017-08-09	LAST NIGHT	LOS VIENTOS	M
PJ1286	TABR	USA	TEXAS	STARR	2017-08-09	LAST NIGHT	LOS VIENTOS	M
PJ1287	TABR	USA	TEXAS	STARR	2017-08-09	LAST NIGHT	LOS VIENTOS	M
PJ1288	TABR	USA	TEXAS	STARR	2017-08-10	LAST NIGHT	LOS VIENTOS	M
PJ1289	TABR	USA	TEXAS	STARR	2017-08-11	LAST NIGHT	LOS VIENTOS	M
PJ1290	TABR	USA	TEXAS	STARR	2017-08-11	UNKN	LOS VIENTOS	M
PJ1291	TABR	USA	TEXAS	STARR	2017-08-11	LAST NIGHT	LOS VIENTOS	M
PJ1292	TABR	USA	TEXAS	STARR	2017-08-11	LAST NIGHT	LOS VIENTOS	M
PJ1293	TABR	USA	TEXAS	STARR	2017-08-11	LAST NIGHT	LOS VIENTOS	F
PJ1294	TABR	USA	TEXAS	STARR	2017-08-11	LAST NIGHT	LOS VIENTOS	M
PJ1295	TABR	USA	TEXAS	STARR	2017-08-12	LAST NIGHT	LOS VIENTOS	M
PJ1296	TABR	USA	TEXAS	STARR	2017-08-12	LAST NIGHT	LOS VIENTOS	M
PJ1297	TABR	USA	TEXAS	STARR	2017-08-12	2-3 DAYS	LOS VIENTOS	M
PJ1298	TABR	USA	TEXAS	STARR	2017-08-12	2-3 DAYS	LOS VIENTOS	M
PJ1299	TABR	USA	TEXAS	STARR	2017-08-12	2-3 DAYS	LOS VIENTOS	M
PJ1300	TABR	USA	TEXAS	STARR	2017-08-16	2-3 DAYS	LOS VIENTOS	M
PJ1301	TABR	USA	TEXAS	STARR	2017-08-19	2-3 DAYS	LOS VIENTOS	F
PJ1302	TABR	USA	TEXAS	STARR	2017-08-20	LAST NIGHT	LOS VIENTOS	M
PJ1303	TABR	USA	TEXAS	STARR	2017-08-23	LAST NIGHT	LOS VIENTOS	F
PJ1304	TABR	USA	TEXAS	STARR	2017-08-23	LAST NIGHT	LOS VIENTOS	F
PJ1305	TABR	USA	TEXAS	STARR	2017-08-23	LAST NIGHT	LOS VIENTOS	M
PJ1306	TABR	USA	TEXAS	STARR	2017-08-24	2-3 DAYS	LOS VIENTOS	F
PJ1307	TABR	USA	TEXAS	STARR	2017-08-24	LAST NIGHT	LOS VIENTOS	F
PJ1308	TABR	USA	TEXAS	STARR	2017-08-24	LAST NIGHT	LOS VIENTOS	M
PJ1309	TABR	USA	TEXAS	STARR	2017-08-24	LAST NIGHT	LOS VIENTOS	M
PJ1310	TABR	USA	TEXAS	STARR	2017-08-24	LAST NIGHT	LOS VIENTOS	F
PJ1311	TABR	USA	TEXAS	STARR	2017-08-26	LAST NIGHT	LOS VIENTOS	M
PJ1312	TABR	USA	TEXAS	STARR	2017-08-26	2-3 DAYS	LOS VIENTOS	M
PJ1313	TABR	USA	TEXAS	STARR	2017-08-26	2-3 DAYS	LOS VIENTOS	F
PJ1314	TABR	USA	TEXAS	STARR	2017-08-28	2-3 DAYS	LOS VIENTOS	F
PJ1315	TABR	USA	TEXAS	STARR	2017-08-30	2-3 DAYS	LOS VIENTOS	M
PJ1316	TABR	USA	TEXAS	STARR	2017-09-01	LAST NIGHT	LOS VIENTOS	F
PJ1317	TABR	USA	TEXAS	STARR	2017-09-01	LAST NIGHT	LOS VIENTOS	M
PJ1318	TABR	USA	TEXAS	STARR	2017-09-02	LAST NIGHT	LOS VIENTOS	F
PJ1319	TABR	USA	TEXAS	STARR	2017-09-02	LAST NIGHT	LOS VIENTOS	F
PJ1320	TABR	USA	TEXAS	STARR	2017-09-02	LAST NIGHT	LOS VIENTOS	F
PJ1321	TABR	USA	TEXAS	STARR	2017-09-02	LAST NIGHT	LOS VIENTOS	M
PJ1322	TABR	USA	TEXAS	STARR	2017-09-02	LAST NIGHT	LOS VIENTOS	F
PJ1323	TABR	USA	TEXAS	STARR	2017-09-02	LAST NIGHT	LOS VIENTOS	F
PJ1324	TABR	USA	TEXAS	STARR	2017-09-02	LAST NIGHT	LOS VIENTOS	M
PJ1325	TABR	USA	TEXAS	STARR	2017-09-03	LAST NIGHT	LOS VIENTOS	F
PJ1326	TABR	USA	TEXAS	STARR	2017-09-03	LAST NIGHT	LOS VIENTOS	F
PJ1327	TABR	USA	TEXAS	STARR	2017-09-03	LAST NIGHT	LOS VIENTOS	F
PJ1328	TABR	USA	TEXAS	STARR	2017-09-04	LAST NIGHT	LOS VIENTOS	F
PJ1329	TABR	USA	TEXAS	STARR	2017-09-04	LAST NIGHT	LOS VIENTOS	F
PJ1330	TABR	USA	TEXAS	STARR	2017-09-04	LAST NIGHT	LOS VIENTOS	M
PJ1331	TABR	USA	TEXAS	STARR	2017-09-04	LAST NIGHT	LOS VIENTOS	F
PJ1332	TABR	USA	TEXAS	STARR	2017-09-04	>2 WEEKS	LOS VIENTOS	M
PJ1333	TABR	USA	TEXAS	STARR	2017-09-04	LAST NIGHT	LOS VIENTOS	F
PJ1334	TABR	USA	TEXAS	STARR	2017-09-04	2-3 DAYS	LOS VIENTOS	F
PJ1335	TABR	USA	TEXAS	STARR	2017-09-05	LAST NIGHT	LOS VIENTOS	M
PJ1336	TABR	USA	TEXAS	STARR	2017-09-05	LAST NIGHT	LOS VIENTOS	F
PJ1337	TABR	USA	TEXAS	STARR	2017-09-05	LAST NIGHT	LOS VIENTOS	F
PJ1338	TABR	USA	TEXAS	STARR	2017-09-05	LAST NIGHT	LOS VIENTOS	F
PJ1339	TABR	USA	TEXAS	STARR	2017-09-05	4-7 DAYS	LOS VIENTOS	M
PJ1340	TABR	USA	TEXAS	STARR	2017-09-05	LAST NIGHT	LOS VIENTOS	F
PJ1341	TABR	USA	TEXAS	STARR	2017-09-05	LAST NIGHT	LOS VIENTOS	M
PJ1342	TABR	USA	TEXAS	STARR	2017-09-06	LAST NIGHT	LOS VIENTOS	M
PJ1343	TABR	USA	TEXAS	STARR	2017-09-06	2-3 DAYS	LOS VIENTOS	M
PJ1344	TABR	USA	TEXAS	STARR	2017-09-06	2-3 DAYS	LOS VIENTOS	F
PJ1345	TABR	USA	TEXAS	STARR	2017-09-06	2-3 DAYS	LOS VIENTOS	F
PJ1346	TABR	USA	TEXAS	STARR	2017-09-06	LAST NIGHT	LOS VIENTOS	F
PJ1347	TABR	USA	TEXAS	STARR	2017-09-06	LAST NIGHT	LOS VIENTOS	M
PJ1348	TABR	USA	TEXAS	STARR	2017-09-06	2-3 DAYS	LOS VIENTOS	F
PJ1349	TABR	USA	TEXAS	STARR	2017-09-06	LAST NIGHT	LOS VIENTOS	F
PJ1350	TABR	USA	TEXAS	STARR	2017-09-09	LAST NIGHT	LOS VIENTOS	M
PJ1351	TABR	USA	TEXAS	STARR	2017-09-09	LAST NIGHT	LOS VIENTOS	M
PJ1352	TABR	USA	TEXAS	STARR	2017-09-11	LAST NIGHT	LOS VIENTOS	M
PJ1353	TABR	USA	TEXAS	STARR	2017-09-13	LAST NIGHT	LOS VIENTOS	F
PJ1354	TABR	USA	TEXAS	STARR	2017-09-13	2-3 DAYS	LOS VIENTOS	M
PJ1355	TABR	USA	TEXAS	STARR	2017-09-16	2-3 DAYS	LOS VIENTOS	M
PJ1356	TABR	USA	TEXAS	STARR	2017-09-17	LAST NIGHT	LOS VIENTOS	M
PJ1357	TABR	USA	TEXAS	STARR	2017-09-17	LAST NIGHT	LOS VIENTOS	M
PJ1358	TABR	USA	TEXAS	STARR	2017-09-18	LAST NIGHT	LOS VIENTOS	M
PJ1359	TABR	USA	TEXAS	STARR	2017-09-18	LAST NIGHT	LOS VIENTOS	F
PJ1360	TABR	USA	TEXAS	STARR	2017-09-18	LAST NIGHT	LOS VIENTOS	F
PJ1361	TABR	USA	TEXAS	STARR	2017-09-18	LAST NIGHT	LOS VIENTOS	F
PJ1362	TABR	USA	TEXAS	STARR	2017-09-19	LAST NIGHT	LOS VIENTOS	M
PJ1363	TABR	USA	TEXAS	STARR	2017-09-19	2-3 DAYS	LOS VIENTOS	F
PJ1364	TABR	USA	TEXAS	STARR	2017-09-20	2-3 DAYS	LOS VIENTOS	F
PJ1365	TABR	USA	TEXAS	STARR	2017-09-21	2-3 DAYS	LOS VIENTOS	F
PJ1366	TABR	USA	TEXAS	STARR	2017-09-22	LAST NIGHT	LOS VIENTOS	F
PJ1367	TABR	USA	TEXAS	STARR	2017-09-23	2-3 DAYS	LOS VIENTOS	M
PJ1368	TABR	USA	TEXAS	STARR	2017-09-24	LAST NIGHT	LOS VIENTOS	M
PJ1369	TABR	USA	TEXAS	STARR	2017-09-24	LAST NIGHT	LOS VIENTOS	F
PJ1370	TABR	USA	TEXAS	STARR	2017-09-24	LAST NIGHT	LOS VIENTOS	M
PJ1371	TABR	USA	TEXAS	STARR	2017-09-24	LAST NIGHT	LOS VIENTOS	F
PJ1372	TABR	USA	TEXAS	STARR	2017-09-24	2-3 DAYS	LOS VIENTOS	F
PJ1373	TABR	USA	TEXAS	STARR	2017-09-26	2-3 DAYS	LOS VIENTOS	M
PJ1374	TABR	USA	TEXAS	STARR	2017-09-26	2-3 DAYS	LOS VIENTOS	F
PJ1375	TABR	USA	TEXAS	STARR	2017-09-27	LAST NIGHT	LOS VIENTOS	F
PJ1376	TABR	USA	TEXAS	STARR	2017-09-28	2-3 DAYS	LOS VIENTOS	F
PJ1377	TABR	USA	TEXAS	STARR	2017-09-28	LAST NIGHT	LOS VIENTOS	F
PJ1378	TABR	USA	TEXAS	STARR	2017-09-28	LAST NIGHT	LOS VIENTOS	F
PJ1379	TABR	USA	TEXAS	STARR	2017-09-28	LAST NIGHT	LOS VIENTOS	X
PJ1380	TABR	USA	TEXAS	STARR	2017-09-28	LAST NIGHT	LOS VIENTOS	F
PJ1381	TABR	USA	TEXAS	STARR	2017-09-28	LAST NIGHT	LOS VIENTOS	M
PJ1382	TABR	USA	TEXAS	STARR	2017-09-28	LAST NIGHT	LOS VIENTOS	F
PJ1383	TABR	USA	TEXAS	STARR	2017-09-28	LAST NIGHT	LOS VIENTOS	F
PJ1384	TABR	USA	TEXAS	STARR	2017-09-28	LAST NIGHT	LOS VIENTOS	F
PJ1385	TABR	USA	TEXAS	STARR	2017-09-28	LAST NIGHT	LOS VIENTOS	F
PJ1386	TABR	USA	TEXAS	STARR	2017-09-28	LAST NIGHT	LOS VIENTOS	M
PJ1387	TABR	USA	TEXAS	STARR	2017-09-29	LAST NIGHT	LOS VIENTOS	M
PJ1388	TABR	USA	TEXAS	STARR	2017-09-29	LAST NIGHT	LOS VIENTOS	F
PJ1389	TABR	USA	TEXAS	STARR	2017-09-29	LAST NIGHT	LOS VIENTOS	X
PJ1390	TABR	USA	TEXAS	STARR	2017-09-30	LAST NIGHT	LOS VIENTOS	M
PJ1391	TABR	USA	TEXAS	STARR	2017-10-01	LAST NIGHT	LOS VIENTOS	F
PJ1392	TABR	USA	TEXAS	STARR	2017-10-01	LAST NIGHT	LOS VIENTOS	F
PJ1393	TABR	USA	TEXAS	STARR	2017-10-01	LAST NIGHT	LOS VIENTOS	M
PJ1394	TABR	USA	TEXAS	STARR	2017-10-02	LAST NIGHT	LOS VIENTOS	F
PJ1395	TABR	USA	TEXAS	STARR	2017-10-02	LAST NIGHT	LOS VIENTOS	F
PJ1396	TABR	USA	TEXAS	STARR	2017-10-02	LAST NIGHT	LOS VIENTOS	M
PJ1397	TABR	USA	TEXAS	STARR	2017-10-03	LAST NIGHT	LOS VIENTOS	F
PJ1398	TABR	USA	TEXAS	STARR	2017-10-03	LAST NIGHT	LOS VIENTOS	F
PJ1399	TABR	USA	TEXAS	STARR	2017-10-04	LAST NIGHT	LOS VIENTOS	F
PJ1400	TABR	USA	TEXAS	STARR	2017-10-04	LAST NIGHT	LOS VIENTOS	F
PJ1401	TABR	USA	TEXAS	STARR	2017-10-04	LAST NIGHT	LOS VIENTOS	F
PJ1402	TABR	USA	TEXAS	STARR	2017-10-04	LAST NIGHT	LOS VIENTOS	F
PJ1403	TABR	USA	TEXAS	STARR	2017-10-05	LAST NIGHT	LOS VIENTOS	F
PJ1404	TABR	USA	TEXAS	STARR	2017-10-05	LAST NIGHT	LOS VIENTOS	F
PJ1405	TABR	USA	TEXAS	STARR	2017-10-07	LAST NIGHT	LOS VIENTOS	M
PJ1406	TABR	USA	TEXAS	STARR	2017-10-08	LAST NIGHT	LOS VIENTOS	F
PJ1407	TABR	USA	TEXAS	STARR	2017-10-08	LAST NIGHT	LOS VIENTOS	M
PJ1408	TABR	USA	TEXAS	STARR	2017-10-08	LAST NIGHT	LOS VIENTOS	M
PJ1409	TABR	USA	TEXAS	STARR	2017-10-09	2-3 DAYS	LOS VIENTOS	F
PJ1410	TABR	USA	TEXAS	STARR	2017-10-09	2-3 DAYS	LOS VIENTOS	M
PJ1411	TABR	USA	TEXAS	STARR	2017-10-09	LAST NIGHT	LOS VIENTOS	M
PJ1412	TABR	USA	TEXAS	STARR	2017-10-09	LAST NIGHT	LOS VIENTOS	F
PJ1413	TABR	USA	TEXAS	STARR	2017-10-10	LAST NIGHT	LOS VIENTOS	F
PJ1414	TABR	USA	TEXAS	STARR	2017-10-10	2-3 DAYS	LOS VIENTOS	F
PJ1415	TABR	USA	TEXAS	STARR	2017-10-10	LAST NIGHT	LOS VIENTOS	F
PJ1416	TABR	USA	TEXAS	STARR	2017-10-10	2-3 DAYS	LOS VIENTOS	F
PJ1417	TABR	USA	TEXAS	STARR	2017-10-11	LAST NIGHT	LOS VIENTOS	M
PJ1418	TABR	USA	TEXAS	STARR	2017-10-11	LAST NIGHT	LOS VIENTOS	F
PJ1419	TABR	USA	TEXAS	STARR	2017-10-12	LAST NIGHT	LOS VIENTOS	F
PJ1420	TABR	USA	TEXAS	STARR	2017-10-12	LAST NIGHT	LOS VIENTOS	M
PJ1421	TABR	USA	TEXAS	STARR	2017-10-12	LAST NIGHT	LOS VIENTOS	F
PJ1422	TABR	USA	TEXAS	STARR	2017-10-12	LAST NIGHT	LOS VIENTOS	M
PJ1423	TABR	USA	TEXAS	STARR	2017-10-12	LAST NIGHT	LOS VIENTOS	M
PJ1424	TABR	USA	TEXAS	STARR	2017-10-12	LAST NIGHT	LOS VIENTOS	F
PJ1425	TABR	USA	TEXAS	STARR	2017-10-12	LAST NIGHT	LOS VIENTOS	F
PJ1426	TABR	USA	TEXAS	STARR	2017-10-12	LAST NIGHT	LOS VIENTOS	M
PJ1427	TABR	USA	TEXAS	STARR	2017-10-10	LAST NIGHT	LOS VIENTOS	X
PJ1428	TABR	USA	TEXAS	STARR	2017-10-12	LAST NIGHT	LOS VIENTOS	M
PJ1429	TABR	USA	TEXAS	STARR	2017-10-12	LAST NIGHT	LOS VIENTOS	M
PJ1430	TABR	USA	TEXAS	STARR	2017-10-12	LAST NIGHT	LOS VIENTOS	M
PJ1431	TABR	USA	TEXAS	STARR	2017-10-12	LAST NIGHT	LOS VIENTOS	F
PJ1432	TABR	USA	TEXAS	STARR	2017-10-12	LAST NIGHT	LOS VIENTOS	F
PJ1433	TABR	USA	TEXAS	STARR	2017-10-12	LAST NIGHT	LOS VIENTOS	M
PJ1434	TABR	USA	TEXAS	STARR	2017-10-13	LAST NIGHT	LOS VIENTOS	F
PJ1435	TABR	USA	TEXAS	STARR	2017-10-15	LAST NIGHT	LOS VIENTOS	M
PJ1436	TABR	USA	TEXAS	STARR	2017-10-15	LAST NIGHT	LOS VIENTOS	M
PJ1437	TABR	USA	TEXAS	STARR	2017-10-15	LAST NIGHT	LOS VIENTOS	F
PJ1438	TABR	USA	TEXAS	STARR	2017-10-16	2-3 DAYS	LOS VIENTOS	F
PJ1439	TABR	USA	TEXAS	STARR	2017-10-18	LAST NIGHT	LOS VIENTOS	M
PJ1440	TABR	USA	TEXAS	STARR	2017-10-19	LAST NIGHT	LOS VIENTOS	F
PJ1441	TABR	USA	TEXAS	STARR	2017-10-20	LAST NIGHT	LOS VIENTOS	F
PJ1442	TABR	USA	TEXAS	STARR	2017-10-21	LAST NIGHT	LOS VIENTOS	M
PJ1443	TABR	USA	TEXAS	STARR	2017-10-21	LAST NIGHT	LOS VIENTOS	M
PJ1444	TABR	USA	TEXAS	STARR	2017-10-21	2-3 DAYS	LOS VIENTOS	F
PJ1445	TABR	USA	TEXAS	STARR	2017-10-22	LAST NIGHT	LOS VIENTOS	M
PJ1446	TABR	USA	TEXAS	STARR	2017-10-24	LAST NIGHT	LOS VIENTOS	F
PJ1447	TABR	USA	TEXAS	STARR	2017-10-24	LAST NIGHT	LOS VIENTOS	M
PJ1448	TABR	USA	TEXAS	STARR	2017-10-24	LAST NIGHT	LOS VIENTOS	M
PJ1449	TABR	USA	TEXAS	STARR	2017-10-24	LAST NIGHT	LOS VIENTOS	F
PJ1450	TABR	USA	TEXAS	STARR	2017-10-26	LAST NIGHT	LOS VIENTOS	F
PJ1451	TABR	USA	TEXAS	STARR	2017-10-27	LAST NIGHT	LOS VIENTOS	M
PJ1452	TABR	USA	TEXAS	STARR	2017-10-27	4-7 DAYS	LOS VIENTOS	F
PJ1453	TABR	USA	TEXAS	STARR	2017-10-27	4-7 DAYS	LOS VIENTOS	F
PJ1454	TABR	USA	TEXAS	STARR	2017-10-28	LAST NIGHT	LOS VIENTOS	M
PJ1455	TABR	USA	TEXAS	STARR	2017-10-31	4-7 DAYS	LOS VIENTOS	F
PJ1456	TABR	USA	TEXAS	STARR	2017-10-31	UNKN	LOS VIENTOS	M
PJ1457	TABR	USA	TEXAS	STARR	2017-11-02	2-3 DAYS	LOS VIENTOS	F
PJ1458	TABR	USA	TEXAS	STARR	2017-11-02	2-3 DAYS	LOS VIENTOS	M
PJ1459	TABR	USA	TEXAS	STARR	2017-11-02	2-3 DAYS	LOS VIENTOS	M
PJ1460	TABR	USA	TEXAS	STARR	2017-11-02	2-3 DAYS	LOS VIENTOS	F
PJ1461	TABR	USA	TEXAS	STARR	2017-11-12	LAST NIGHT	LOS VIENTOS	M
PJ1462	TABR	USA	TEXAS	STARR	2017-11-12	LAST NIGHT	LOS VIENTOS	M
PJ1463	TABR	USA	TEXAS	STARR	2017-11-13	LAST NIGHT	LOS VIENTOS	M
PJ1464	TABR	USA	TEXAS	STARR	2017-11-14	LAST NIGHT	LOS VIENTOS	X
PJ1465	TABR	USA	TEXAS	STARR	2017-12-05	UNKN	LOS VIENTOS	M
PJ1466	TABR	USA	TEXAS	STARR	2018-01-02	LAST NIGHT	LOS VIENTOS	M
PJ1467	TABR	USA	TEXAS	STARR	2018-01-28	LAST NIGHT	LOS VIENTOS	F
PJ1468	TABR	USA	TEXAS	STARR	2018-01-30	2-3 DAYS	LOS VIENTOS	M
PJ1469	TABR	USA	TEXAS	STARR	2018-02-17	7-14 DAYS	LOS VIENTOS	M
PJ1470	TABR	USA	TEXAS	STARR	2018-03-03	4-7 DAYS	LOS VIENTOS	F
PJ1471	TABR	USA	TEXAS	STARR	2018-03-07	2-3 DAYS	LOS VIENTOS	M
PJ1472	TABR	USA	TEXAS	STARR	2018-03-09	LAST NIGHT	LOS VIENTOS	F
PJ1473	TABR	USA	TEXAS	STARR	2018-03-10	4-7 DAYS	LOS VIENTOS	M
PJ1474	TABR	USA	TEXAS	STARR	2018-03-14	LAST NIGHT	LOS VIENTOS	M
PJ1475	TABR	USA	TEXAS	STARR	2018-03-14	2-3 DAYS	LOS VIENTOS	F
PJ1476	TABR	USA	TEXAS	STARR	2018-03-29	4-7 DAYS	LOS VIENTOS	M
PJ1477	TABR	USA	TEXAS	STARR	2018-03-20	LAST NIGHT	LOS VIENTOS	M
PJ1478	TABR	USA	TEXAS	STARR	2018-08-30	UNKN	LOS VIENTOS	F
PJ1479	TABR	USA	TEXAS	STARR	2018-09-20	LAST NIGHT	LOS VIENTOS	F
PJ1480	TABR	USA	TEXAS	STARR	2018-09-29	LAST NIGHT	LOS VIENTOS	F
PJ1481	TABR	USA	TEXAS	HIDALGO AND STARR	2017-08-04	LAST NIGHT	LOS MIRASOLES	F
PJ1482	TABR	USA	TEXAS	HIDALGO AND STARR	2017-08-04	LAST NIGHT	LOS MIRASOLES	F
PJ1483	TABR	USA	TEXAS	HIDALGO AND STARR	2017-08-04	LAST NIGHT	LOS MIRASOLES	F
PJ1484	TABR	USA	TEXAS	HIDALGO AND STARR	2017-08-05	UNKN	LOS MIRASOLES	M
PJ1485	TABR	USA	TEXAS	HIDALGO AND STARR	2017-08-05	LAST NIGHT	LOS MIRASOLES	M
PJ1486	TABR	USA	TEXAS	HIDALGO AND STARR	2017-08-05	7-14 DAYS	LOS MIRASOLES	M
PJ1487	TABR	USA	TEXAS	HIDALGO AND STARR	2017-08-05	7-14 DAYS	LOS MIRASOLES	F
PJ1488	TABR	USA	TEXAS	HIDALGO AND STARR	2017-08-06	7-14 DAYS	LOS MIRASOLES	M
PJ1489	TABR	USA	TEXAS	HIDALGO AND STARR	2017-08-06	7-14 DAYS	LOS MIRASOLES	M
PJ1490	TABR	USA	TEXAS	HIDALGO AND STARR	2017-08-06	4-7 DAYS	LOS MIRASOLES	F
PJ1491	TABR	USA	TEXAS	HIDALGO AND STARR	2017-08-07	2-3 DAYS	LOS MIRASOLES	M
PJ1492	TABR	USA	TEXAS	HIDALGO AND STARR	2017-08-08	>2 WEEKS	LOS MIRASOLES	X
PJ1493	TABR	USA	TEXAS	HIDALGO AND STARR	2017-08-09	4-7 DAYS	LOS MIRASOLES	M
PJ1494	TABR	USA	TEXAS	HIDALGO AND STARR	2017-08-09	7-14 DAYS	LOS MIRASOLES	M
PJ1495	TABR	USA	TEXAS	HIDALGO AND STARR	2017-08-09	2-3 DAYS	LOS MIRASOLES	F
PJ1496	TABR	USA	TEXAS	HIDALGO AND STARR	2017-08-22	UNKN	LOS MIRASOLES	F
PJ1497	TABR	USA	TEXAS	HIDALGO AND STARR	2017-08-26	4-7 DAYS	LOS MIRASOLES	F
PJ1498	TABR	USA	TEXAS	HIDALGO AND STARR	2017-08-26	LAST NIGHT	LOS MIRASOLES	F
PJ1499	TABR	USA	TEXAS	HIDALGO AND STARR	2017-08-26	LAST NIGHT	LOS MIRASOLES	F
PJ1500	TABR	USA	TEXAS	HIDALGO AND STARR	2017-08-26	7-14 DAYS	LOS MIRASOLES	F
PJ1501	TABR	USA	TEXAS	HIDALGO AND STARR	2017-08-27	2-3 DAYS	LOS MIRASOLES	F
PJ1502	TABR	USA	TEXAS	HIDALGO AND STARR	2017-08-27	2-3 DAYS	LOS MIRASOLES	F
PJ1503	TABR	USA	TEXAS	HIDALGO AND STARR	2017-08-27	4-7 DAYS	LOS MIRASOLES	F
PJ1504	TABR	USA	TEXAS	HIDALGO AND STARR	2017-08-28	4-7 DAYS	LOS MIRASOLES	F
PJ1505	TABR	USA	TEXAS	HIDALGO AND STARR	2017-08-30	7-14 DAYS	LOS MIRASOLES	M
PJ1506	TABR	USA	TEXAS	HIDALGO AND STARR	2017-08-30	4-7 DAYS	LOS MIRASOLES	M
PJ1507	TABR	USA	TEXAS	HIDALGO AND STARR	2017-08-31	4-7 DAYS	LOS MIRASOLES	F
PJ1508	TABR	USA	TEXAS	HIDALGO AND STARR	2017-08-31	LAST NIGHT	LOS MIRASOLES	M
PJ1509	TABR	USA	TEXAS	HIDALGO AND STARR	2017-09-02	2-3 DAYS	LOS MIRASOLES	M
PJ1510	TABR	USA	TEXAS	HIDALGO AND STARR	2017-09-02	2-3 DAYS	LOS MIRASOLES	F
PJ1511	TABR	USA	TEXAS	HIDALGO AND STARR	2017-09-03	7-14 DAYS	LOS MIRASOLES	M
PJ1512	TABR	USA	TEXAS	HIDALGO AND STARR	2017-09-03	4-7 DAYS	LOS MIRASOLES	F
PJ1513	TABR	USA	TEXAS	HIDALGO AND STARR	2017-09-05	4-7 DAYS	LOS MIRASOLES	F
PJ1514	TABR	USA	TEXAS	HIDALGO AND STARR	2017-09-05	4-7 DAYS	LOS MIRASOLES	M
PJ1515	TABR	USA	TEXAS	HIDALGO AND STARR	2017-09-05	4-7 DAYS	LOS MIRASOLES	F
PJ1516	TABR	USA	TEXAS	HIDALGO AND STARR	2017-09-05	LAST NIGHT	LOS MIRASOLES	F
PJ1517	TABR	USA	TEXAS	HIDALGO AND STARR	2017-09-05	4-7 DAYS	LOS MIRASOLES	F
PJ1518	TABR	USA	TEXAS	HIDALGO AND STARR	2017-09-05	LAST NIGHT	LOS MIRASOLES	F
PJ1519	TABR	USA	TEXAS	HIDALGO AND STARR	2017-09-06	2-3 DAYS	LOS MIRASOLES	F
PJ1520	TABR	USA	TEXAS	HIDALGO AND STARR	2017-09-06	2-3 DAYS	LOS MIRASOLES	F
PJ1521	TABR	USA	TEXAS	HIDALGO AND STARR	2017-09-06	4-7 DAYS	LOS MIRASOLES	F
PJ1522	TABR	USA	TEXAS	HIDALGO AND STARR	2017-09-06	4-7 DAYS	LOS MIRASOLES	F
PJ1523	TABR	USA	TEXAS	HIDALGO AND STARR	2017-09-06	2-3 DAYS	LOS MIRASOLES	F
PJ1524	TABR	USA	TEXAS	HIDALGO AND STARR	2017-09-06	LAST NIGHT	LOS MIRASOLES	M
PJ1525	TABR	USA	TEXAS	HIDALGO AND STARR	2017-09-07	7-14 DAYS	LOS MIRASOLES	F
PJ1526	TABR	USA	TEXAS	HIDALGO AND STARR	2017-09-07	7-14 DAYS	LOS MIRASOLES	M
PJ1527	TABR	USA	TEXAS	HIDALGO AND STARR	2017-09-07	UNKN	LOS MIRASOLES	F
PJ1528	TABR	USA	TEXAS	HIDALGO AND STARR	2017-09-07	2-3 DAYS	LOS MIRASOLES	F
PJ1529	TABR	USA	TEXAS	HIDALGO AND STARR	2017-09-09	2-3 DAYS	LOS MIRASOLES	F
PJ1530	TABR	USA	TEXAS	HIDALGO AND STARR	2017-09-09	4-7 DAYS	LOS MIRASOLES	M
PJ1531	TABR	USA	TEXAS	HIDALGO AND STARR	2017-09-09	7-14 DAYS	LOS MIRASOLES	M
PJ1532	TABR	USA	TEXAS	HIDALGO AND STARR	2017-09-13	4-7 DAYS	LOS MIRASOLES	M
PJ1533	TABR	USA	TEXAS	HIDALGO AND STARR	2017-09-13	2-3 DAYS	LOS MIRASOLES	F
PJ1534	TABR	USA	TEXAS	HIDALGO AND STARR	2017-09-15	LAST NIGHT	LOS MIRASOLES	M
PJ1535	TABR	USA	TEXAS	HIDALGO AND STARR	2017-09-16	2-3 DAYS	LOS MIRASOLES	M
PJ1536	TABR	USA	TEXAS	HIDALGO AND STARR	2017-09-20	4-7 DAYS	LOS MIRASOLES	F
PJ1537	TABR	USA	TEXAS	HIDALGO AND STARR	2017-09-20	4-7 DAYS	LOS MIRASOLES	M
PJ1538	TABR	USA	TEXAS	HIDALGO AND STARR	2017-09-20	4-7 DAYS	LOS MIRASOLES	F
PJ1539	TABR	USA	TEXAS	HIDALGO AND STARR	2017-09-24	LAST NIGHT	LOS MIRASOLES	F
PJ1540	TABR	USA	TEXAS	HIDALGO AND STARR	2017-09-26	LAST NIGHT	LOS MIRASOLES	F
PJ1541	TABR	USA	TEXAS	HIDALGO AND STARR	2017-09-26	LAST NIGHT	LOS MIRASOLES	F
PJ1542	TABR	USA	TEXAS	HIDALGO AND STARR	2017-09-27	2-3 DAYS	LOS MIRASOLES	F
PJ1543	TABR	USA	TEXAS	HIDALGO AND STARR	2017-09-29	LAST NIGHT	LOS MIRASOLES	M
PJ1544	TABR	USA	TEXAS	HIDALGO AND STARR	2017-09-29	2-3 DAYS	LOS MIRASOLES	F
PJ1545	TABR	USA	TEXAS	HIDALGO AND STARR	2017-09-30	4-7 DAYS	LOS MIRASOLES	F
PJ1546	TABR	USA	TEXAS	HIDALGO AND STARR	2017-09-30	4-7 DAYS	LOS MIRASOLES	F
PJ1547	TABR	USA	TEXAS	HIDALGO AND STARR	2017-09-30	2-3 DAYS	LOS MIRASOLES	M
PJ1548	TABR	USA	TEXAS	HIDALGO AND STARR	2017-10-02	LAST NIGHT	LOS MIRASOLES	F
PJ1549	TABR	USA	TEXAS	HIDALGO AND STARR	2017-10-02	LAST NIGHT	LOS MIRASOLES	M
PJ1550	TABR	USA	TEXAS	HIDALGO AND STARR	2017-10-02	LAST NIGHT	LOS MIRASOLES	X
PJ1551	TABR	USA	TEXAS	HIDALGO AND STARR	2017-10-03	LAST NIGHT	LOS MIRASOLES	M
PJ1552	TABR	USA	TEXAS	HIDALGO AND STARR	2017-10-03	4-7 DAYS	LOS MIRASOLES	X
PJ1553	TABR	USA	TEXAS	HIDALGO AND STARR	2017-10-03	2-3 DAYS	LOS MIRASOLES	F
PJ1554	TABR	USA	TEXAS	HIDALGO AND STARR	2017-10-04	LAST NIGHT	LOS MIRASOLES	F
PJ1555	TABR	USA	TEXAS	HIDALGO AND STARR	2017-10-04	LAST NIGHT	LOS MIRASOLES	F
PJ1556	TABR	USA	TEXAS	HIDALGO AND STARR	2017-10-04	LAST NIGHT	LOS MIRASOLES	M
PJ1557	TABR	USA	TEXAS	HIDALGO AND STARR	2017-10-04	2-3 DAYS	LOS MIRASOLES	F
PJ1558	TABR	USA	TEXAS	HIDALGO AND STARR	2017-10-04	4-7 DAYS	LOS MIRASOLES	F
PJ1559	TABR	USA	TEXAS	HIDALGO AND STARR	2017-10-04	LAST NIGHT	LOS MIRASOLES	F
PJ1560	TABR	USA	TEXAS	HIDALGO AND STARR	2017-10-05	LAST NIGHT	LOS MIRASOLES	M
PJ1561	TABR	USA	TEXAS	HIDALGO AND STARR	2017-10-05	2-3 DAYS	LOS MIRASOLES	M
PJ1562	TABR	USA	TEXAS	HIDALGO AND STARR	2017-10-05	LAST NIGHT	LOS MIRASOLES	F
PJ1563	TABR	USA	TEXAS	HIDALGO AND STARR	2017-10-07	LAST NIGHT	LOS MIRASOLES	F
PJ1564	TABR	USA	TEXAS	HIDALGO AND STARR	2017-10-07	LAST NIGHT	LOS MIRASOLES	F
PJ1565	TABR	USA	TEXAS	HIDALGO AND STARR	2017-10-07	LAST NIGHT	LOS MIRASOLES	F
PJ1566	TABR	USA	TEXAS	HIDALGO AND STARR	2017-10-07	LAST NIGHT	LOS MIRASOLES	F
PJ1567	TABR	USA	TEXAS	HIDALGO AND STARR	2017-10-07	LAST NIGHT	LOS MIRASOLES	F
PJ1568	TABR	USA	TEXAS	HIDALGO AND STARR	2017-10-08	LAST NIGHT	LOS MIRASOLES	F
PJ1569	TABR	USA	TEXAS	HIDALGO AND STARR	2017-10-08	LAST NIGHT	LOS MIRASOLES	F
PJ1570	TABR	USA	TEXAS	HIDALGO AND STARR	2017-10-08	LAST NIGHT	LOS MIRASOLES	M
PJ1571	TABR	USA	TEXAS	HIDALGO AND STARR	2017-10-08	4-7 DAYS	LOS MIRASOLES	F
PJ1572	TABR	USA	TEXAS	HIDALGO AND STARR	2017-10-09	2-3 DAYS	LOS MIRASOLES	F
PJ1573	TABR	USA	TEXAS	HIDALGO AND STARR	2017-10-09	4-7 DAYS	LOS MIRASOLES	F
PJ1574	TABR	USA	TEXAS	HIDALGO AND STARR	2017-10-10	2-3 DAYS	LOS MIRASOLES	M
PJ1575	TABR	USA	TEXAS	HIDALGO AND STARR	2017-10-10	7-14 DAYS	LOS MIRASOLES	F
PJ1576	TABR	USA	TEXAS	HIDALGO AND STARR	2017-10-10	LAST NIGHT	LOS MIRASOLES	M
PJ1577	TABR	USA	TEXAS	HIDALGO AND STARR	2017-10-10	LAST NIGHT	LOS MIRASOLES	M
PJ1578	TABR	USA	TEXAS	HIDALGO AND STARR	2017-10-11	2-3 DAYS	LOS MIRASOLES	F
PJ1579	TABR	USA	TEXAS	HIDALGO AND STARR	2017-10-11	2-3 DAYS	LOS MIRASOLES	M
PJ1580	TABR	USA	TEXAS	HIDALGO AND STARR	2017-10-11	LAST NIGHT	LOS MIRASOLES	F
PJ1581	TABR	USA	TEXAS	HIDALGO AND STARR	2017-10-12	2-3 DAYS	LOS MIRASOLES	M
PJ1582	TABR	USA	TEXAS	HIDALGO AND STARR	2017-10-12	LAST NIGHT	LOS MIRASOLES	M
PJ1583	TABR	USA	TEXAS	HIDALGO AND STARR	2017-10-12	LAST NIGHT	LOS MIRASOLES	M
PJ1584	TABR	USA	TEXAS	HIDALGO AND STARR	2017-10-12	LAST NIGHT	LOS MIRASOLES	M
PJ1585	TABR	USA	TEXAS	HIDALGO AND STARR	2017-10-12	LAST NIGHT	LOS MIRASOLES	M
PJ1586	TABR	USA	TEXAS	HIDALGO AND STARR	2017-10-12	LAST NIGHT	LOS MIRASOLES	M
PJ1587	TABR	USA	TEXAS	HIDALGO AND STARR	2017-10-14	4-7 DAYS	LOS MIRASOLES	M
PJ1588	TABR	USA	TEXAS	HIDALGO AND STARR	2017-10-13	LAST NIGHT	LOS MIRASOLES	F
PJ1589	TABR	USA	TEXAS	HIDALGO AND STARR	2017-10-13	LAST NIGHT	LOS MIRASOLES	M
PJ1590	TABR	USA	TEXAS	HIDALGO AND STARR	2017-10-14	2-3 DAYS	LOS MIRASOLES	M
PJ1591	TABR	USA	TEXAS	HIDALGO AND STARR	2017-10-13	LAST NIGHT	LOS MIRASOLES	F
PJ1592	TABR	USA	TEXAS	HIDALGO AND STARR	2017-10-13	LAST NIGHT	LOS MIRASOLES	M
PJ1593	TABR	USA	TEXAS	HIDALGO AND STARR	2017-10-14	4-7 DAYS	LOS MIRASOLES	M
PJ1594	TABR	USA	TEXAS	HIDALGO AND STARR	2017-10-14	LAST NIGHT	LOS MIRASOLES	M
PJ1595	TABR	USA	TEXAS	HIDALGO AND STARR	2017-10-14	LAST NIGHT	LOS MIRASOLES	F
PJ1596	TABR	USA	TEXAS	HIDALGO AND STARR	2017-10-19	LAST NIGHT	LOS MIRASOLES	M
PJ1597	TABR	USA	TEXAS	HIDALGO AND STARR	2017-10-22	LAST NIGHT	LOS MIRASOLES	M
PJ1598	TABR	USA	TEXAS	HIDALGO AND STARR	2017-10-23	LAST NIGHT	LOS MIRASOLES	F
PJ1599	TABR	USA	TEXAS	HIDALGO AND STARR	2017-10-25	LAST NIGHT	LOS MIRASOLES	M
PJ1600	TABR	USA	TEXAS	HIDALGO AND STARR	2017-10-27	LAST NIGHT	LOS MIRASOLES	M
PJ1601	TABR	USA	TEXAS	HIDALGO AND STARR	2017-10-27	4-7 DAYS	LOS MIRASOLES	M
PJ1602	TABR	USA	TEXAS	HIDALGO AND STARR	2017-10-28	4-7 DAYS	LOS MIRASOLES	M
PJ1603	TABR	USA	TEXAS	HIDALGO AND STARR	2017-10-30	LAST NIGHT	LOS MIRASOLES	M
PJ1604	TABR	USA	TEXAS	HIDALGO AND STARR	2017-10-30	LAST NIGHT	LOS MIRASOLES	F
PJ1605	TABR	USA	TEXAS	HIDALGO AND STARR	2017-10-31	2-3 DAYS	LOS MIRASOLES	M
PJ1606	TABR	USA	TEXAS	HIDALGO AND STARR	2017-10-31	LAST NIGHT	LOS MIRASOLES	F
PJ1607	TABR	USA	TEXAS	HIDALGO AND STARR	2017-11-01	LAST NIGHT	LOS MIRASOLES	M
PJ1608	TABR	USA	TEXAS	HIDALGO AND STARR	2017-11-01	2-3 DAYS	LOS MIRASOLES	M
PJ1609	TABR	USA	TEXAS	HIDALGO AND STARR	2017-11-03	2-3 DAYS	LOS MIRASOLES	F
PJ1610	TABR	USA	TEXAS	HIDALGO AND STARR	2017-11-03	7-14 DAYS	LOS MIRASOLES	F
PJ1611	TABR	USA	TEXAS	HIDALGO AND STARR	2017-11-04	4-7 DAYS	LOS MIRASOLES	M
PJ1612	TABR	USA	TEXAS	HIDALGO AND STARR	2017-11-04	4-7 DAYS	LOS MIRASOLES	M
PJ1613	TABR	USA	TEXAS	HIDALGO AND STARR	2017-11-04	LAST NIGHT	LOS MIRASOLES	F
PJ1614	TABR	USA	TEXAS	HIDALGO AND STARR	2017-11-04	4-7 DAYS	LOS MIRASOLES	F
PJ1615	TABR	USA	TEXAS	HIDALGO AND STARR	2017-11-04	4-7 DAYS	LOS MIRASOLES	M
PJ1616	TABR	USA	TEXAS	HIDALGO AND STARR	2017-11-05	4-7 DAYS	LOS MIRASOLES	M
PJ1617	TABR	USA	TEXAS	HIDALGO AND STARR	2017-11-05	2-3 DAYS	LOS MIRASOLES	M
PJ1618	TABR	USA	TEXAS	HIDALGO AND STARR	2017-11-05	4-7 DAYS	LOS MIRASOLES	F
PJ1619	TABR	USA	TEXAS	HIDALGO AND STARR	2017-11-06	4-7 DAYS	LOS MIRASOLES	F
PJ1620	TABR	USA	TEXAS	HIDALGO AND STARR	2017-11-07	4-7 DAYS	LOS MIRASOLES	F
PJ1621	TABR	USA	TEXAS	HIDALGO AND STARR	2017-11-09	2-3 DAYS	LOS MIRASOLES	M
PJ1622	TABR	USA	TEXAS	HIDALGO AND STARR	2017-11-11	LAST NIGHT	LOS MIRASOLES	M
PJ1623	TABR	USA	TEXAS	HIDALGO AND STARR	2017-11-11	2-3 DAYS	LOS MIRASOLES	X
PJ1624	TABR	USA	TEXAS	HIDALGO AND STARR	2017-11-13	4-7 DAYS	LOS MIRASOLES	M
PJ1625	TABR	USA	TEXAS	HIDALGO AND STARR	2017-11-13	2-3 DAYS	LOS MIRASOLES	F
PJ1626	TABR	USA	TEXAS	HIDALGO AND STARR	2017-11-15	2-3 DAYS	LOS MIRASOLES	M
PJ1627	TABR	USA	TEXAS	HIDALGO AND STARR	2017-11-18	4-7 DAYS	LOS MIRASOLES	F
PJ1628	TABR	USA	TEXAS	HIDALGO AND STARR	2017-11-21	7-14 DAYS	LOS MIRASOLES	X
PJ1629	TABR	USA	TEXAS	HIDALGO AND STARR	2017-11-26	2-3 DAYS	LOS MIRASOLES	F
PJ1630	TABR	USA	TEXAS	HIDALGO AND STARR	2017-12-20	LAST NIGHT	LOS MIRASOLES	M
PJ1631	TABR	USA	TEXAS	HIDALGO AND STARR	2017-12-20	LAST NIGHT	LOS MIRASOLES	M
PJ1632	TABR	USA	TEXAS	HIDALGO AND STARR	2018-02-02	LAST NIGHT	LOS MIRASOLES	F
PJ1633	TABR	USA	TEXAS	HIDALGO AND STARR	2018-02-27	2-3 DAYS	LOS MIRASOLES	F
PJ1634	TABR	USA	TEXAS	HIDALGO AND STARR	2018-03-01	2-3 DAYS	LOS MIRASOLES	M
PJ1635	TABR	USA	TEXAS	HIDALGO AND STARR	2018-03-02	4-7 DAYS	LOS MIRASOLES	M
PJ1636	TABR	USA	TEXAS	HIDALGO AND STARR	2018-03-02	7-14 DAYS	LOS MIRASOLES	M
PJ1637	TABR	USA	TEXAS	HIDALGO AND STARR	2018-03-03	4-7 DAYS	LOS MIRASOLES	F
PJ1638	TABR	USA	TEXAS	HIDALGO AND STARR	2018-03-05	LAST NIGHT	LOS MIRASOLES	X
PJ1639	TABR	USA	TEXAS	HIDALGO AND STARR	2018-03-09	4-7 DAYS	LOS MIRASOLES	F
PJ1640	TABR	USA	TEXAS	HIDALGO AND STARR	2018-03-09	4-7 DAYS	LOS MIRASOLES	M
PJ1641	TABR	USA	TEXAS	HIDALGO AND STARR	2018-03-10	LAST NIGHT	LOS MIRASOLES	F
PJ1642	TABR	USA	TEXAS	HIDALGO AND STARR	2018-03-10	LAST NIGHT	LOS MIRASOLES	M
PJ1643	TABR	USA	TEXAS	HIDALGO AND STARR	2018-03-11	LAST NIGHT	LOS MIRASOLES	F
PJ1644	TABR	USA	TEXAS	HIDALGO AND STARR	2018-03-11	LAST NIGHT	LOS MIRASOLES	M
PJ1645	TABR	USA	TEXAS	HIDALGO AND STARR	2018-03-12	2-3 DAYS	LOS MIRASOLES	M
PJ1646	TABR	USA	TEXAS	HIDALGO AND STARR	2018-03-13	2-3 DAYS	LOS MIRASOLES	X
PJ1647	TABR	USA	TEXAS	HIDALGO AND STARR	2018-03-13	2-3 DAYS	LOS MIRASOLES	X
PJ1648	TABR	USA	TEXAS	HIDALGO AND STARR	2018-03-13	2-3 DAYS	LOS MIRASOLES	M
PJ1649	TABR	USA	TEXAS	HIDALGO AND STARR	2018-03-13	2-3 DAYS	LOS MIRASOLES	M
PJ1650	TABR	USA	TEXAS	HIDALGO AND STARR	2018-03-13	4-7 DAYS	LOS MIRASOLES	M
PJ1651	TABR	USA	TEXAS	HIDALGO AND STARR	2018-03-13	2-3 DAYS	LOS MIRASOLES	F
PJ1652	TABR	USA	TEXAS	HIDALGO AND STARR	2018-03-16	7-14 DAYS	LOS MIRASOLES	M
PJ1653	TABR	USA	TEXAS	HIDALGO AND STARR	2018-03-16	4-7 DAYS	LOS MIRASOLES	M
PJ1654	TABR	USA	TEXAS	HIDALGO AND STARR	2018-03-17	4-7 DAYS	LOS MIRASOLES	M
PJ1655	TABR	USA	TEXAS	HIDALGO AND STARR	2018-03-17	LAST NIGHT	LOS MIRASOLES	F
PJ1656	TABR	USA	TEXAS	HIDALGO AND STARR	2018-03-21	4-7 DAYS	LOS MIRASOLES	M
PJ1657	TABR	USA	TEXAS	HIDALGO AND STARR	2018-03-22	4-7 DAYS	LOS MIRASOLES	M
PJ1658	TABR	USA	TEXAS	HIDALGO AND STARR	2018-03-22	4-7 DAYS	LOS MIRASOLES	F
PJ1659	TABR	USA	TEXAS	HIDALGO AND STARR	2018-03-22	4-7 DAYS	LOS MIRASOLES	X
PJ1660	TABR	USA	TEXAS	HIDALGO AND STARR	2018-03-23	4-7 DAYS	LOS MIRASOLES	X
PJ1661	TABR	USA	TEXAS	HIDALGO AND STARR	2018-03-24	4-7 DAYS	LOS MIRASOLES	F
PJ1662	TABR	USA	TEXAS	HIDALGO AND STARR	2018-03-27	2-3 DAYS	LOS MIRASOLES	M
PJ1663	TABR	USA	TEXAS	HIDALGO AND STARR	2018-03-27	2-3 DAYS	LOS MIRASOLES	M
PJ1664	TABR	USA	TEXAS	HIDALGO AND STARR	2018-03-29	LAST NIGHT	LOS MIRASOLES	M
PJ1665	TABR	USA	TEXAS	HIDALGO AND STARR	2018-03-29	LAST NIGHT	LOS MIRASOLES	M
PJ1666	TABR	USA	TEXAS	HIDALGO AND STARR	2018-03-31	LAST NIGHT	LOS MIRASOLES	F
PJ1667	TABR	USA	TEXAS	HIDALGO AND STARR	2018-04-01	4-7 DAYS	LOS MIRASOLES	F
PJ1668	TABR	USA	TEXAS	HIDALGO AND STARR	2018-04-03	4-7 DAYS	LOS MIRASOLES	M
PJ1669	TABR	USA	TEXAS	HIDALGO AND STARR	2018-04-04	LAST NIGHT	LOS MIRASOLES	F
PJ1670	TABR	USA	TEXAS	HIDALGO AND STARR	2018-04-04	LAST NIGHT	LOS MIRASOLES	M
PJ1671	TABR	USA	TEXAS	HIDALGO AND STARR	2018-04-05	LAST NIGHT	LOS MIRASOLES	X
PJ1672	TABR	USA	TEXAS	HIDALGO AND STARR	2018-04-09	4-7 DAYS	LOS MIRASOLES	M
PJ1673	TABR	USA	TEXAS	HIDALGO AND STARR	2018-04-09	LAST NIGHT	LOS MIRASOLES	X
PJ1674	TABR	USA	TEXAS	HIDALGO AND STARR	2018-04-09	4-7 DAYS	LOS MIRASOLES	M
PJ1675	TABR	USA	TEXAS	HIDALGO AND STARR	2018-04-11	4-7 DAYS	LOS MIRASOLES	M
PJ1676	TABR	USA	TEXAS	HIDALGO AND STARR	2018-04-11	LAST NIGHT	LOS MIRASOLES	M
PJ1677	TABR	USA	TEXAS	HIDALGO AND STARR	2018-04-12	2-3 DAYS	LOS MIRASOLES	M
PJ1678	TABR	USA	TEXAS	HIDALGO AND STARR	2018-04-17	4-7 DAYS	LOS MIRASOLES	F
PJ1679	TABR	USA	TEXAS	HIDALGO AND STARR	2018-04-21	LAST NIGHT	LOS MIRASOLES	X
PJ1680	TABR	USA	TEXAS	HIDALGO AND STARR	2018-04-23	4-7 DAYS	LOS MIRASOLES	X
PJ1681	TABR	USA	TEXAS	HIDALGO AND STARR	2018-04-24	4-7 DAYS	LOS MIRASOLES	M
PJ1682	TABR	USA	TEXAS	HIDALGO AND STARR	2018-04-24	4-7 DAYS	LOS MIRASOLES	F
PJ1683	TABR	USA	TEXAS	HIDALGO AND STARR	2018-04-25	4-7 DAYS	LOS MIRASOLES	X
PJ1684	TABR	USA	TEXAS	HIDALGO AND STARR	2018-04-27	4-7 DAYS	LOS MIRASOLES	M
PJ1685	TABR	USA	TEXAS	HIDALGO AND STARR	2018-04-30	2-3 DAYS	LOS MIRASOLES	F
PJ1686	TABR	USA	TEXAS	HIDALGO AND STARR	2018-05-08	4-7 DAYS	LOS MIRASOLES	M
PJ1687	TABR	USA	TEXAS	HIDALGO AND STARR	2018-05-09	7-14 DAYS	LOS MIRASOLES	M
PJ1688	TABR	USA	TEXAS	HIDALGO AND STARR	2018-05-15	4-7 DAYS	LOS MIRASOLES	X
PJ1689	TABR	USA	TEXAS	HIDALGO AND STARR	2018-05-16	4-7 DAYS	LOS MIRASOLES	F
PJ1690	TABR	USA	TEXAS	HIDALGO AND STARR	2018-05-25	4-7 DAYS	LOS MIRASOLES	M
PJ1691	TABR	USA	TEXAS	HIDALGO AND STARR	2018-05-28	7-14 DAYS	LOS MIRASOLES	F
PJ1692	TABR	USA	TEXAS	HIDALGO AND STARR	2018-05-29	2-3 DAYS	LOS MIRASOLES	F
PJ1693	TABR	USA	TEXAS	HIDALGO AND STARR	2018-05-30	2-3 DAYS	LOS MIRASOLES	M
PJ1694	TABR	USA	TEXAS	HIDALGO AND STARR	2018-05-31	2-3 DAYS	LOS MIRASOLES	F
PJ1695	TABR	USA	TEXAS	HIDALGO AND STARR	2018-06-02	4-7 DAYS	LOS MIRASOLES	M
PJ1696	TABR	USA	TEXAS	HIDALGO AND STARR	2018-06-02	4-7 DAYS	LOS MIRASOLES	F
PJ1697	TABR	USA	TEXAS	HIDALGO AND STARR	2018-06-02	4-7 DAYS	LOS MIRASOLES	F
PJ1698	TABR	USA	TEXAS	HIDALGO AND STARR	2018-06-04	2-3 DAYS	LOS MIRASOLES	M
PJ1699	TABR	USA	TEXAS	HIDALGO AND STARR	2018-06-05	LAST NIGHT	LOS MIRASOLES	M
PJ1700	TABR	USA	TEXAS	HIDALGO AND STARR	2018-06-06	UNKN	LOS MIRASOLES	F
PJ1701	TABR	USA	TEXAS	HIDALGO AND STARR	2018-06-10	2-3 DAYS	LOS MIRASOLES	M
PJ1702	TABR	USA	TEXAS	HIDALGO AND STARR	2018-06-10	2-3 DAYS	LOS MIRASOLES	M
PJ1703	TABR	USA	TEXAS	HIDALGO AND STARR	2018-06-14	7-14 DAYS	LOS MIRASOLES	M
PJ1704	TABR	USA	TEXAS	HIDALGO AND STARR	2018-06-15	2-3 DAYS	LOS MIRASOLES	F
PJ1705	TABR	USA	TEXAS	HIDALGO AND STARR	2018-06-19	4-7 DAYS	LOS MIRASOLES	M
PJ1706	TABR	USA	TEXAS	HIDALGO AND STARR	2018-06-19	4-7 DAYS	LOS MIRASOLES	M
PJ1707	TABR	USA	TEXAS	HIDALGO AND STARR	2018-06-22	7-14 DAYS	LOS MIRASOLES	M
PJ1708	TABR	USA	TEXAS	HIDALGO AND STARR	2018-06-22	2-3 DAYS	LOS MIRASOLES	F
PJ1709	TABR	USA	TEXAS	HIDALGO AND STARR	2018-06-24	7-14 DAYS	LOS MIRASOLES	M
PJ1710	TABR	USA	TEXAS	HIDALGO AND STARR	2018-06-24	4-7 DAYS	LOS MIRASOLES	M
PJ1711	TABR	USA	TEXAS	HIDALGO AND STARR	2018-06-26	4-7 DAYS	LOS MIRASOLES	M
PJ1712	TABR	USA	TEXAS	HIDALGO AND STARR	2018-06-26	4-7 DAYS	LOS MIRASOLES	M
PJ1713	TABR	USA	TEXAS	HIDALGO AND STARR	2018-06-26	4-7 DAYS	LOS MIRASOLES	M
PJ1714	TABR	USA	TEXAS	HIDALGO AND STARR	2018-06-27	7-14 DAYS	LOS MIRASOLES	F
PJ1715	TABR	USA	TEXAS	HIDALGO AND STARR	2018-06-27	4-7 DAYS	LOS MIRASOLES	M
PJ1716	TABR	USA	TEXAS	HIDALGO AND STARR	2018-07-01	LAST NIGHT	LOS MIRASOLES	M
PJ1717	TABR	USA	TEXAS	HIDALGO AND STARR	2018-07-01	2-3 DAYS	LOS MIRASOLES	M
PJ1718	TABR	USA	TEXAS	HIDALGO AND STARR	2018-07-02	4-7 DAYS	LOS MIRASOLES	M
PJ1719	TABR	USA	TEXAS	HIDALGO AND STARR	2018-07-04	LAST NIGHT	LOS MIRASOLES	X
PJ1720	TABR	USA	TEXAS	HIDALGO AND STARR	2018-07-07	2-3 DAYS	LOS MIRASOLES	X
PJ1721	TABR	USA	TEXAS	HIDALGO AND STARR	2018-07-08	2-3 DAYS	LOS MIRASOLES	M
PJ1722	TABR	USA	TEXAS	HIDALGO AND STARR	2018-07-08	LAST NIGHT	LOS MIRASOLES	X
PJ1723	TABR	USA	TEXAS	HIDALGO AND STARR	2018-07-08	LAST NIGHT	LOS MIRASOLES	F
PJ1724	TABR	USA	TEXAS	HIDALGO AND STARR	2018-07-29	LAST NIGHT	LOS MIRASOLES	M
PJ1725	TABR	USA	TEXAS	HIDALGO AND STARR	2018-07-29	LAST NIGHT	LOS MIRASOLES	M
PJ1726	TABR	USA	TEXAS	HIDALGO AND STARR	2018-07-30	2-3 DAYS	LOS MIRASOLES	M
PJ1727	TABR	USA	TEXAS	HIDALGO AND STARR	2018-07-30	LAST NIGHT	LOS MIRASOLES	F
PJ1728	TABR	USA	TEXAS	HIDALGO AND STARR	2018-07-30	2-3 DAYS	LOS MIRASOLES	F
PJ1729	TABR	USA	TEXAS	HIDALGO AND STARR	2018-03-18	2-3 DAYS	LOS MIRASOLES	M
PJ1730	TABR	USA	TEXAS	HIDALGO AND STARR	2018-03-18	LAST NIGHT	LOS MIRASOLES	M
PJ1731	TABR	USA	TEXAS	HIDALGO AND STARR	2018-03-19	LAST NIGHT	LOS MIRASOLES	X
PJ1732	TABR	USA	TEXAS	STARR	2017-09-06	LAST NIGHT	LOS VIENTOS	M
PJ1733	TABR	USA	TEXAS	STARR	2017-09-24	2-3 DAYS	LOS VIENTOS	F
PJ1734	TABR	USA	TEXAS	STARR	2017-09-24	LAST NIGHT	LOS VIENTOS	M
PJ1735	TABR	USA	TEXAS	HIDALGO AND STARR	2017-09-19	LAST NIGHT	LOS MIRASOLES	F
PJ1736	TABR	USA	TEXAS	STARR	2017-08-04	4-7 DAYS	LOS VIENTOS	F
PJ1737	TABR	USA	TEXAS	STARR	2017-09-20	LAST NIGHT	LOS VIENTOS	F
